# Supplementary material for: Tetra­aqua­bis[(1-carboxyl­atomethyl-1,3-benzimidazol-3-ium-3-yl)acetato-κO]palladium(II) dihydrate
Source: Acta Crystallogr Sect E Struct Rep Online. 2008 Jun 7;64(Pt 7):m896. doi: 10.1107/S1600536808016097 (PMC2961856; doi:10.1107/S1600536808016097)
Supplement: Supplementary file 2 [file e-64-0m896-Isup2.hkl]

# 
# h,k,l, Fc-squared, Fo-squared, sigma(Fo-squared) and status flag 
# 
data_I
_shelx_title ' z in P2(1)/n' 
_shelx_refln_list_code          4 
_shelx_F_calc_maximum      172.41 
_exptl_crystal_F_000       696.00 
_reflns_d_resolution_high  0.8347 
 
loop_ 
 _symmetry_equiv_pos_as_xyz 
 'x, y, z' 
 '-x+1/2, y+1/2, -z+1/2' 
 '-x, -y, -z' 
 'x-1/2, -y-1/2, z-1/2' 
 
_cell_length_a     5.4702 
_cell_length_b    11.7939 
_cell_length_c    20.8862 
_cell_angle_alpha  90.000 
_cell_angle_beta   95.126 
_cell_angle_gamma  90.000 
 
_shelx_F_squared_multiplier     1.000 
 
loop_ 
 _refln_index_h 
 _refln_index_k 
 _refln_index_l 
 _refln_F_squared_calc 
 _refln_F_squared_meas 
 _refln_F_squared_sigma 
 _refln_observed_status 
   2   0   0    15108.07    13966.86    422.68 o 
   4   0   0     5287.04     5441.00    156.67 o 
   6   0   0       10.31       44.34     21.63 o 
   1   1   0    17730.44    15111.63    442.20 o 
   2   1   0      206.42      195.31     11.11 o 
   3   1   0     7912.90     7762.88     95.39 o 
   4   1   0        0.05        2.60      4.68 o 
   5   1   0      278.65      287.76     21.65 o 
   6   1   0        2.41       10.31     11.70 o 
   0   2   0    23003.05    15811.73    318.95 o 
   1   2   0        0.19       -2.26      2.26 o 
   2   2   0     1759.19     1801.78     29.25 o 
   3   2   0      283.01      313.44     15.82 o 
   4   2   0     2828.80     2878.43     60.73 o 
   5   2   0        2.02       -2.31      7.00 o 
   6   2   0      159.55      152.24     42.99 o 
   1   3   0    29726.31    23713.50    374.26 o 
   2   3   0        9.90       18.64      5.31 o 
   3   3   0     4864.31     4843.84     69.25 o 
   4   3   0      328.37      334.58     28.76 o 
   5   3   0      925.43      990.39     49.05 o 
   6   3   0       74.30       62.88     22.67 o 
   0   4   0     4950.26     4751.11     65.62 o 
   1   4   0     5205.79     4926.26     62.03 o 
   2   4   0     6487.47     6287.82     93.23 o 
   3   4   0      582.33      539.46     22.41 o 
   4   4   0     2983.98     2908.71     63.48 o 
   5   4   0       37.02        7.29     15.73 o 
   6   4   0      383.78      318.46     27.38 o 
   1   5   0    12958.42    12317.98    159.50 o 
   2   5   0     2129.39     2061.12     37.43 o 
   3   5   0     2096.28     2096.97     48.73 o 
   4   5   0      292.69      282.58     20.69 o 
   5   5   0      658.20      687.91     32.71 o 
   6   5   0       59.79       64.77     19.27 o 
   0   6   0    10479.03     9954.64    232.65 o 
   1   6   0      979.81      996.17     31.97 o 
   2   6   0     9463.25     9037.93    111.97 o 
   3   6   0      467.82      452.10     22.25 o 
   4   6   0      609.67      603.53     28.58 o 
   5   6   0        4.14        9.94      8.40 o 
   1   7   0     5986.74     5862.60     92.78 o 
   2   7   0      434.72      377.97     30.18 o 
   3   7   0     1567.64     1653.14     58.59 o 
   4   7   0       62.42       61.42     10.02 o 
   5   7   0      336.25      302.00     39.46 o 
   0   8   0       55.07       69.14     19.47 o 
   1   8   0      599.51      578.65     32.96 o 
   2   8   0     2375.10     2350.10     81.28 o 
   3   8   0      489.08      472.66     22.42 o 
   4   8   0      114.77      139.34     18.26 o 
   5   8   0       46.21       45.11     11.11 o 
   1   9   0      906.92     1057.86     42.80 o 
   2   9   0        1.40       -5.42      6.44 o 
   3   9   0     1492.70     1560.93     47.42 o 
   4   9   0       32.25       31.81     14.19 o 
   5   9   0      629.59      696.07     32.23 o 
   0  10   0     2292.17     2423.55    100.25 o 
   1  10   0        4.23        0.49      8.76 o 
   2  10   0     1730.38     1797.51     51.07 o 
   3  10   0      528.05      544.73     31.12 o 
   4  10   0      436.04      448.94     30.82 o 
   1  11   0      766.83      787.43     42.37 o 
   2  11   0       78.19       75.60     17.62 o 
   3  11   0      794.75      827.81     38.29 o 
   4  11   0      116.44      151.32     21.26 o 
   0  12   0      794.63      826.99     63.77 o 
   1  12   0        5.68        5.72     11.59 o 
   2  12   0      540.46      521.88     39.30 o 
   3  12   0        3.45       -0.23     17.04 o 
   1  13   0      774.48      729.40     46.55 o 
   2  13   0        0.24       11.19     13.37 o 
   0  14   0      334.71      368.71     53.55 o 
  -5   0   1     1297.51     1240.38     47.31 o 
  -3   0   1     1110.92     1040.01     33.70 o 
  -1   0   1    20327.33    16817.84    339.40 o 
   1   0   1      731.20      724.20     27.25 o 
   3   0   1     3400.48     3350.86     70.84 o 
   5   0   1       19.34       32.92     18.37 o 
  -6   1   1      316.87      278.95     32.02 o 
  -5   1   1       21.52       25.54     10.16 o 
  -4   1   1     2201.46     2220.70     42.42 o 
  -3   1   1       78.85       57.13      8.15 o 
  -2   1   1      518.30      550.40     18.50 o 
  -1   1   1      592.74      589.54     15.10 o 
   0   1   1     5667.14     5234.04     77.14 o 
   1   1   1        3.45        8.16      2.99 o 
   2   1   1     1136.48     1143.48     18.50 o 
   3   1   1        0.03       -0.39      3.68 o 
   4   1   1     1298.83     1215.47     47.27 o 
   5   1   1       89.74      129.32     18.03 o 
   6   1   1      698.46      775.05     58.51 o 
  -6   2   1        1.53        6.69     12.28 o 
  -5   2   1     1627.53     1675.84     50.92 o 
  -4   2   1      337.31      358.70     19.77 o 
  -3   2   1     5390.40     5390.11     72.00 o 
  -2   2   1       46.45       54.90      7.21 o 
  -1   2   1     9808.97     9222.05    115.20 o 
   0   2   1       59.26       60.77      5.23 o 
   1   2   1      451.42      394.71     12.00 o 
   2   2   1      606.21      570.14     15.43 o 
   3   2   1     2908.51     2823.38     54.39 o 
   4   2   1        9.43       -4.50      4.50 o 
   5   2   1      201.96      197.53     37.90 o 
   6   2   1        4.16        3.27     11.46 o 
  -6   3   1      419.98      388.53     28.60 o 
  -5   3   1       69.25      100.49     15.64 o 
  -4   3   1     3762.97     3712.99     72.77 o 
  -3   3   1      211.51      209.89     18.64 o 
  -2   3   1     5286.31     5108.52     76.98 o 
  -1   3   1      873.93      988.85     18.88 o 
   0   3   1    18023.85    15394.81    156.76 o 
   1   3   1     1843.50     1825.10     28.47 o 
   2   3   1     2056.62     1993.27     48.27 o 
   3   3   1       93.49      102.34      8.78 o 
   4   3   1     2103.06     2144.64     62.20 o 
   5   3   1      187.41      182.91     18.74 o 
   6   3   1      350.87      291.82     36.91 o 
  -6   4   1       15.95        8.53      9.83 o 
  -5   4   1      748.44      720.64     32.24 o 
  -4   4   1       67.43       64.60     11.43 o 
  -3   4   1     1584.97     1718.49     41.58 o 
  -2   4   1     1103.31     1211.17     30.20 o 
  -1   4   1     3834.15     3738.28     47.87 o 
   0   4   1      676.91      649.09     21.00 o 
   1   4   1     3856.99     3741.05     44.72 o 
   2   4   1       47.30       73.76      7.68 o 
   3   4   1     2657.22     2439.72     51.93 o 
   4   4   1       52.69       49.98     10.48 o 
   5   4   1      740.70      738.59     32.95 o 
   6   4   1        0.97       11.42     11.41 o 
  -6   5   1      376.29      331.58     27.96 o 
  -5   5   1      124.65      145.77     18.16 o 
  -4   5   1     2044.82     2073.95     52.67 o 
  -3   5   1      285.96      284.96     24.63 o 
  -2   5   1     5510.31     5531.52     77.43 o 
  -1   5   1     1619.62     1646.75     28.56 o 
   0   5   1      335.00      350.42     22.48 o 
   1   5   1      346.02      355.27     13.45 o 
   2   5   1        3.21        1.90      3.56 o 
   3   5   1      195.49      184.11     15.87 o 
   4   5   1        2.04        1.94      6.46 o 
   5   5   1       97.79       93.68     15.78 o 
   6   5   1      160.17      145.64     20.76 o 
  -5   6   1      631.48      635.65     32.64 o 
  -4   6   1       76.69       61.57     11.45 o 
  -3   6   1     1495.53     1524.70     35.26 o 
  -2   6   1        7.10       11.40      5.31 o 
  -1   6   1     3991.78     4024.24     67.33 o 
   0   6   1      791.83      746.81     22.71 o 
   1   6   1     5015.33     5039.00     68.48 o 
   2   6   1      265.88      268.19     14.50 o 
   3   6   1      223.39      235.74     18.31 o 
   4   6   1      632.55      640.68     29.10 o 
   5   6   1      531.95      490.73     46.84 o 
  -5   7   1        8.12       13.30      7.19 o 
  -4   7   1     1452.55     1355.30     36.95 o 
  -3   7   1      595.16      576.97     21.95 o 
  -2   7   1     2468.81     2452.48     52.77 o 
  -1   7   1        0.35        1.02      5.58 o 
   0   7   1     3343.76     3421.06     76.14 o 
   1   7   1      484.91      529.23     38.26 o 
   2   7   1     1690.58     1641.81     36.05 o 
   3   7   1        2.35        0.54      5.35 o 
   4   7   1      656.32      676.45     23.79 o 
   5   7   1       34.49       24.37     11.02 o 
  -5   8   1      641.49      592.59     39.34 o 
  -4   8   1        3.63        9.61      6.81 o 
  -3   8   1     5116.14     5075.83     92.10 o 
  -2   8   1      203.42      198.20     17.11 o 
  -1   8   1     1690.54     1849.52     45.10 o 
   0   8   1        0.01        4.03      8.36 o 
   1   8   1     2046.58     2057.96     97.53 o 
   2   8   1      245.72      272.93     32.15 o 
   3   8   1        2.41       -2.91      5.77 o 
   4   8   1       88.21       85.41     12.00 o 
   5   8   1      499.75      528.03     28.23 o 
  -5   9   1       33.23       67.73     14.40 o 
  -4   9   1     1081.94     1043.21     35.02 o 
  -3   9   1      398.44      458.61     27.31 o 
  -2   9   1     1831.01     1915.13     50.48 o 
  -1   9   1        2.09       -2.22      6.51 o 
   0   9   1     1775.25     1841.35     68.57 o 
   1   9   1      423.77      419.02     28.97 o 
   2   9   1      697.31      706.08     29.46 o 
   3   9   1       39.56       35.20     10.42 o 
   4   9   1      351.01      336.70     22.46 o 
   5   9   1       13.31       13.32      9.35 o 
  -4  10   1       96.13       60.50     14.41 o 
  -3  10   1     1212.39     1276.91     44.61 o 
  -2  10   1       55.56       53.50     12.01 o 
  -1  10   1      875.56      932.27     60.75 o 
   0  10   1       46.67       64.92     14.44 o 
   1  10   1     1387.18     1389.10     52.39 o 
   2  10   1      350.70      363.88     30.09 o 
   3  10   1      300.65      337.50     28.08 o 
   4  10   1       28.28       32.84     14.53 o 
  -4  11   1      428.76      470.10     32.84 o 
  -3  11   1        0.99        3.55      9.65 o 
  -2  11   1     1387.18     1385.42     87.05 o 
  -1  11   1       12.73       13.97     11.17 o 
   0  11   1      730.97      809.53     51.58 o 
   1  11   1       72.76       61.58     15.48 o 
   2  11   1      393.83      436.77     38.81 o 
   3  11   1        9.02        4.30      9.72 o 
   4  11   1       14.00       32.16     12.24 o 
  -3  12   1      695.79      700.65     50.08 o 
  -2  12   1        4.41       10.32     12.47 o 
  -1  12   1      824.05      772.34     60.43 o 
   0  12   1       13.54       15.91     16.46 o 
   1  12   1      499.32      581.85     48.37 o 
   2  12   1        3.21        5.44     11.07 o 
   3  12   1      130.59       83.17     33.09 o 
  -2  13   1      765.18      719.40     46.99 o 
  -1  13   1        3.36       -3.68     12.41 o 
   0  13   1      537.92      542.90     59.59 o 
   1  13   1      121.81      179.29     38.86 o 
   2  13   1      590.10      642.43    108.60 o 
   0  14   1        4.95       12.94     14.86 o 
  -6   0   2      818.34      790.00     67.88 o 
  -4   0   2      426.58      377.01     24.41 o 
  -2   0   2       15.44        9.66      7.16 o 
   0   0   2     1391.61     1652.55     37.44 o 
   2   0   2     1418.17     1496.42     27.17 o 
   4   0   2     1622.80     1720.27     50.63 o 
   6   0   2     1103.88     1182.58     82.36 o 
  -6   1   2        7.38       14.03     14.35 o 
  -5   1   2     1694.05     1776.82     63.02 o 
  -4   1   2      110.61      111.28     10.78 o 
  -3   1   2     5954.18     6042.15     66.74 o 
  -2   1   2     3663.10     3554.06     55.54 o 
  -1   1   2     7097.92     6997.04    139.67 o 
   0   1   2       66.84       66.51      3.23 o 
   1   1   2     5674.12     5711.66     63.55 o 
   2   1   2      811.33      808.65     14.91 o 
   3   1   2     3646.41     3578.69     45.50 o 
   4   1   2        0.05        7.00      5.04 o 
   5   1   2      216.86      221.55     26.28 o 
   6   1   2       52.64       54.22     16.90 o 
  -6   2   2      651.27      623.75     43.43 o 
  -5   2   2        2.65       12.63      8.52 o 
  -4   2   2     3340.00     3399.03     56.40 o 
  -3   2   2        6.62       14.86      4.66 o 
  -2   2   2     4817.85     4536.60     68.15 o 
  -1   2   2    11308.85     9932.88    106.18 o 
   0   2   2      172.96      191.83      6.99 o 
   1   2   2     3965.25     3689.93     45.90 o 
   2   2   2      512.22      471.26     14.07 o 
   3   2   2      151.98      146.12      8.38 o 
   4   2   2      408.74      419.72     25.89 o 
   5   2   2      404.06      384.83     33.01 o 
   6   2   2     1057.49     1161.12     64.22 o 
  -6   3   2       23.37       38.08     12.39 o 
  -5   3   2     1734.34     1680.78    102.89 o 
  -4   3   2      295.25      301.80     20.04 o 
  -3   3   2      151.56      180.28     13.87 o 
  -2   3   2     3891.86     3908.69     62.59 o 
  -1   3   2       45.33       60.06      5.38 o 
   0   3   2     4862.29     4829.24     63.64 o 
   1   3   2     9510.78     8974.36     99.45 o 
   2   3   2      330.91      340.55     12.81 o 
   3   3   2     1015.34     1023.20     25.63 o 
   4   3   2      213.38      233.92     19.78 o 
   5   3   2     1048.78     1016.95     37.54 o 
   6   3   2        4.36       11.61     17.04 o 
  -6   4   2      379.57      392.90     29.37 o 
  -5   4   2       99.09      111.91     15.53 o 
  -4   4   2     3915.96     3807.68     74.83 o 
  -3   4   2      186.30      195.25     15.20 o 
  -2   4   2     2098.86     2185.17     36.78 o 
  -1   4   2       58.90       54.46      6.66 o 
   0   4   2      518.49      592.47     14.23 o 
   1   4   2      453.85      458.87     12.13 o 
   2   4   2     2819.88     2770.72     51.92 o 
   3   4   2      449.64      478.37     21.34 o 
   4   4   2      956.56      985.13     35.20 o 
   5   4   2      147.28      183.11     19.52 o 
   6   4   2      626.40      604.65     35.13 o 
  -6   5   2      133.95      146.63     21.02 o 
  -5   5   2     1023.22     1099.13     40.44 o 
  -4   5   2       55.82       47.09     17.13 o 
  -3   5   2     1936.71     1904.47     45.52 o 
  -2   5   2     1285.01     1366.68     23.40 o 
  -1   5   2     8475.72     8101.11     93.50 o 
   0   5   2      963.33      968.98     20.47 o 
   1   5   2     3943.50     3578.64     45.57 o 
   2   5   2     2030.86     2100.70     39.02 o 
   3   5   2     1679.75     1717.56     53.36 o 
   4   5   2      174.61      155.56     16.61 o 
   5   5   2     1113.96     1207.92     43.24 o 
   6   5   2        0.01       -2.08      9.91 o 
  -5   6   2       31.20       27.38     10.49 o 
  -4   6   2      887.74      915.84     26.06 o 
  -3   6   2        9.19        0.39      5.69 o 
  -2   6   2      414.35      411.47     17.65 o 
  -1   6   2      833.69      851.00     21.19 o 
   0   6   2     3776.51     3698.23     52.42 o 
   1   6   2      164.38      160.56     16.73 o 
   2   6   2     2372.12     2331.35     38.24 o 
   3   6   2      115.09      112.68     15.93 o 
   4   6   2     1474.60     1508.75     45.85 o 
   5   6   2        2.82        0.23      8.53 o 
  -5   7   2      390.31      355.05     30.85 o 
  -4   7   2       16.25       18.19      6.76 o 
  -3   7   2       62.21       61.41      9.28 o 
  -2   7   2      536.28      501.98     28.15 o 
  -1   7   2      604.30      658.99     20.04 o 
   0   7   2      678.99      650.69     19.66 o 
   1   7   2     1196.10     1197.01     38.23 o 
   2   7   2       85.73       95.43     10.54 o 
   3   7   2     2150.49     2063.14     44.20 o 
   4   7   2      214.96      208.59     20.17 o 
   5   7   2      516.88      503.60     32.03 o 
  -5   8   2        0.13       -0.27      7.46 o 
  -4   8   2      721.20      742.80     32.11 o 
  -3   8   2      563.35      521.99     39.45 o 
  -2   8   2     1190.20     1206.58     36.66 o 
  -1   8   2      744.98      709.53     27.41 o 
   0   8   2     1162.60     1162.74     33.52 o 
   1   8   2      125.46      113.91     12.95 o 
   2   8   2      190.61      195.48     17.12 o 
   3   8   2      122.42      120.20     15.12 o 
   4   8   2      780.73      749.93     44.17 o 
   5   8   2        6.97        9.25      8.38 o 
  -5   9   2      419.37      425.14     26.58 o 
  -4   9   2       26.06       18.93     10.98 o 
  -3   9   2     1151.82     1201.36     40.88 o 
  -2   9   2       60.91       53.64     11.32 o 
  -1   9   2      386.14      382.04     22.18 o 
   0   9   2       67.62       76.71     15.26 o 
   1   9   2      628.42      659.98     33.68 o 
   2   9   2      199.43      207.99     28.36 o 
   3   9   2      861.10      880.45     53.86 o 
   4   9   2        7.62       10.29      7.64 o 
  -4  10   2      350.24      341.76     27.40 o 
  -3  10   2        9.25        4.14      8.45 o 
  -2  10   2      598.92      538.90     46.48 o 
  -1  10   2       21.39       27.46     10.97 o 
   0  10   2      844.30      740.29     72.60 o 
   1  10   2       43.38       20.88     21.00 o 
   2  10   2      556.04      492.48     53.14 o 
   3  10   2       77.95       61.08     25.67 o 
   4  10   2     1475.35     1511.91     61.89 o 
  -4  11   2      177.95      167.27     21.59 o 
  -3  11   2     1176.26     1289.39     50.47 o 
  -2  11   2       19.09       14.71     10.35 o 
  -1  11   2      446.61      474.67     34.73 o 
   0  11   2        2.55        1.00     10.20 o 
   1  11   2     1340.58     1292.20     52.75 o 
   2  11   2       33.20       31.00     13.81 o 
   3  11   2      208.93      229.53     28.35 o 
   4  11   2      108.19      156.55     30.84 o 
  -3  12   2        2.37        5.81     10.14 o 
  -2  12   2      534.81      567.11     72.36 o 
  -1  12   2        0.08       16.92     13.07 o 
   0  12   2      648.94      661.60     41.65 o 
   1  12   2      147.83      187.08     26.13 o 
   2  12   2      783.97      860.21     47.08 o 
   3  12   2        0.17       11.31     12.55 o 
  -2  13   2        3.64        5.06     13.07 o 
  -1  13   2      206.28      204.73     28.41 o 
   0  13   2       16.88       14.55     15.34 o 
   1  13   2      776.94      707.03     45.41 o 
   2  13   2       78.71       86.51     20.88 o 
   0  14   2       85.90       59.30     20.52 o 
  -5   0   3      802.16      830.14     38.84 o 
  -3   0   3      110.00      101.96     12.38 o 
  -1   0   3     2807.73     3214.18     74.23 o 
   3   0   3     6724.00     6600.90     91.52 o 
   5   0   3      787.61      617.55     56.21 o 
  -6   1   3     1055.83     1044.11     52.31 o 
  -5   1   3        8.15       10.34      6.71 o 
  -4   1   3     2018.56     2181.15     42.54 o 
  -3   1   3      179.32      177.85      8.60 o 
  -2   1   3     1320.97     1311.49     27.86 o 
  -1   1   3     1134.02     1165.33     25.89 o 
   0   1   3    17687.38    14554.79    206.86 o 
   1   1   3        7.53        7.10      3.05 o 
   2   1   3     4924.07     4880.40     60.81 o 
   3   1   3      630.52      647.18     13.39 o 
   4   1   3     1860.79     1846.79     45.49 o 
   5   1   3      129.04       95.82     19.36 o 
   6   1   3      407.49      398.51     38.80 o 
  -6   2   3       47.88       54.38     13.44 o 
  -5   2   3     1559.30     1643.10     47.93 o 
  -4   2   3      419.46      400.56     23.90 o 
  -3   2   3     3994.13     4196.43     50.12 o 
  -2   2   3     3215.83     3156.95     51.80 o 
  -1   2   3    18062.57    15509.82    235.74 o 
   0   2   3     3041.92     2976.46     40.99 o 
   1   2   3    22076.99    19759.91    538.96 o 
   2   2   3       64.01       53.12      6.06 o 
   3   2   3     7674.71     7491.75     95.03 o 
   4   2   3      147.36      143.92     14.61 o 
   5   2   3     1511.20     1459.60     45.15 o 
   6   2   3       14.24       19.54     29.12 o 
  -6   3   3      494.55      470.22     30.48 o 
  -5   3   3       25.20       38.47     10.46 o 
  -4   3   3     1490.07     1556.98     35.13 o 
  -3   3   3       14.71       13.70      5.79 o 
  -2   3   3     3602.31     3614.72     88.56 o 
  -1   3   3     4918.95     4784.07     56.32 o 
   0   3   3     1058.85     1232.54     20.11 o 
   1   3   3     5460.94     5075.75     71.16 o 
   2   3   3     7114.91     6999.91     95.12 o 
   3   3   3       44.83       44.20      7.14 o 
   4   3   3     3391.98     3309.90     68.38 o 
   5   3   3      633.07      661.26     32.62 o 
   6   3   3     1002.41     1026.01     55.35 o 
  -6   4   3       40.06       25.95     11.83 o 
  -5   4   3     2113.41     2116.43     56.86 o 
  -4   4   3        4.85        5.39      6.79 o 
  -3   4   3      643.60      726.33     49.26 o 
  -2   4   3      555.91      600.90     13.77 o 
  -1   4   3     5875.01     5743.39     70.14 o 
   0   4   3     1306.91     1211.48     21.77 o 
   1   4   3     2283.08     2291.38     50.34 o 
   2   4   3       84.56       76.06      8.00 o 
   3   4   3     3015.68     3058.49     51.93 o 
   4   4   3       46.94       51.22     16.39 o 
   5   4   3      826.53      814.82     50.65 o 
   6   4   3        3.99       -8.90     12.05 o 
  -6   5   3      207.14      150.27     20.37 o 
  -5   5   3       34.16       22.66     10.38 o 
  -4   5   3     1170.45     1248.94     39.36 o 
  -3   5   3       13.01        4.83      4.65 o 
  -2   5   3     4114.08     4144.69     50.42 o 
  -1   5   3     1447.44     1565.52     28.12 o 
   0   5   3     6544.27     6179.46     74.55 o 
   1   5   3      235.36      222.26     11.09 o 
   2   5   3     9865.04     9872.44    101.40 o 
   3   5   3      115.48      118.81     11.42 o 
   4   5   3      664.55      662.93     36.33 o 
   5   5   3      147.65      100.48     17.27 o 
  -5   6   3      896.61      817.74     35.73 o 
  -4   6   3       24.10       23.25      7.24 o 
  -3   6   3      138.08      142.28     12.39 o 
  -2   6   3       34.22       41.55      6.41 o 
  -1   6   3     2339.65     2292.65     38.32 o 
   0   6   3      334.73      355.13     13.41 o 
   1   6   3      536.30      545.43     20.44 o 
   2   6   3     1636.77     1571.71     30.24 o 
   3   6   3     2068.93     2044.66     45.98 o 
   4   6   3       33.58       30.74     14.72 o 
   5   6   3      600.30      583.81     32.92 o 
  -5   7   3       25.60       25.35     10.79 o 
  -4   7   3     1375.14     1348.22     41.49 o 
  -3   7   3       20.79        7.36      7.64 o 
  -2   7   3     2464.39     2447.05     52.60 o 
  -1   7   3      125.08      122.75     10.37 o 
   0   7   3     1311.63     1310.31     28.50 o 
   1   7   3      242.47      211.96     15.45 o 
   2   7   3     3385.39     3416.48     51.08 o 
   3   7   3      432.59      417.04     20.40 o 
   4   7   3      414.57      408.81     26.64 o 
   5   7   3       21.70       20.01     17.20 o 
  -5   8   3      347.68      380.41     31.17 o 
  -4   8   3        2.35       15.48      7.49 o 
  -3   8   3     2625.98     2570.36     59.62 o 
  -2   8   3      119.77      107.85     17.05 o 
  -1   8   3     2240.50     2333.15     43.37 o 
   0   8   3      227.79      251.17     14.41 o 
   1   8   3     3634.67     3576.83     83.65 o 
   2   8   3        8.27        5.09      6.06 o 
   3   8   3     1361.24     1423.86     37.48 o 
   4   8   3        0.20        8.76      6.72 o 
   5   8   3      556.83      621.60     33.16 o 
  -5   9   3       42.64       57.82     14.55 o 
  -4   9   3      424.72      400.21     27.43 o 
  -3   9   3       30.61       27.06      9.31 o 
  -2   9   3      855.91      913.06     33.56 o 
  -1   9   3       64.41       61.09      9.34 o 
   0   9   3     1219.92     1241.17     36.85 o 
   1   9   3        5.02        4.56      7.03 o 
   2   9   3      942.06     1005.00     43.11 o 
   3   9   3      265.29      260.30     21.73 o 
   4   9   3     1192.72     1231.59     39.07 o 
  -4  10   3        1.35        3.87      9.97 o 
  -3  10   3     1113.65     1046.47     40.11 o 
  -2  10   3       13.12       14.62      9.06 o 
  -1  10   3      130.27      120.27     15.41 o 
   0  10   3        0.01        5.66      9.43 o 
   1  10   3      652.02      695.82     36.54 o 
   2  10   3       50.63       38.29     12.50 o 
   3  10   3      532.84      539.94     38.65 o 
   4  10   3       15.90       21.89     10.70 o 
  -4  11   3      191.50      195.62     29.62 o 
  -3  11   3       24.90        9.98     12.30 o 
  -2  11   3      218.58      201.04     21.01 o 
  -1  11   3        5.04       -4.25      8.51 o 
   0  11   3     1187.19     1262.18     52.28 o 
   1  11   3      126.07      142.63     26.09 o 
   2  11   3      339.57      360.39     77.09 o 
   3  11   3       19.15        5.78     11.41 o 
  -3  12   3      480.13      517.25     34.61 o 
  -2  12   3       97.11       96.19     21.57 o 
  -1  12   3      291.17      344.12     32.53 o 
   0  12   3       12.05       10.82     12.29 o 
   1  12   3     1547.88     1570.82     61.92 o 
   2  12   3       28.60       18.91     12.72 o 
   3  12   3      506.69      502.79     41.32 o 
  -2  13   3      274.89      334.38     35.32 o 
  -1  13   3        7.99        1.01     20.11 o 
   0  13   3      419.98      404.76     36.75 o 
   1  13   3       13.79       -5.40     12.38 o 
   2  13   3      102.81      106.42     24.19 o 
   0  14   3       21.22      -13.25     13.65 o 
  -6   0   4     1102.45     1116.13     75.36 o 
  -4   0   4      654.29      655.41     59.84 o 
  -2   0   4    16212.20    15975.51    228.55 o 
   0   0   4     5351.55     5524.56    115.69 o 
   2   0   4     8449.83     8248.31    107.15 o 
   4   0   4     1614.63     1760.42     60.31 o 
   6   0   4      605.53      574.56     63.66 o 
  -6   1   4        6.89       19.91     13.81 o 
  -5   1   4      570.53      565.60     23.22 o 
  -4   1   4       20.77       22.58      6.34 o 
  -3   1   4       37.35       41.96      5.27 o 
  -2   1   4      633.72      708.81     15.58 o 
  -1   1   4     3491.29     3646.98     37.36 o 
   0   1   4     3909.79     3904.72     43.31 o 
   1   1   4    10794.45    10088.85    105.09 o 
   2   1   4      990.66      940.99     17.47 o 
   3   1   4     6196.23     6206.81     61.90 o 
   4   1   4      212.42      208.60     16.69 o 
   5   1   4      446.39      444.19     56.65 o 
   6   1   4      354.08      341.66     36.60 o 
  -6   2   4      331.10      322.52     50.18 o 
  -5   2   4       99.74      108.27     14.98 o 
  -4   2   4      526.73      541.84     20.07 o 
  -3   2   4        7.14       14.94      4.43 o 
  -2   2   4     3068.89     2921.66     39.68 o 
  -1   2   4       27.81       50.55      5.45 o 
   0   2   4     1221.47     1308.95     17.06 o 
   1   2   4     3392.15     3216.11     40.67 o 
   2   2   4     1980.99     2096.60     34.55 o 
   3   2   4      381.46      383.46     16.69 o 
   4   2   4      524.09      516.54     20.27 o 
   5   2   4      120.51      142.15     30.75 o 
   6   2   4      463.09      401.89     38.88 o 
  -6   3   4        1.59       -9.60      9.60 o 
  -5   3   4      860.86      898.24     67.04 o 
  -4   3   4       66.32       56.49      8.69 o 
  -3   3   4     2597.00     2628.24     52.07 o 
  -2   3   4      394.63      363.53      9.65 o 
  -1   3   4    13027.81    11951.76    163.99 o 
   0   3   4        0.18       -2.21      2.54 o 
   1   3   4      174.90      202.65      8.42 o 
   2   3   4      140.68      134.32      9.47 o 
   3   3   4      994.11     1032.55     26.25 o 
   4   3   4      257.53      268.79     16.49 o 
   5   3   4      719.88      725.07     46.48 o 
   6   3   4       99.63       90.36     21.19 o 
  -6   4   4      200.77      158.81     21.99 o 
  -5   4   4        0.11       17.16      8.71 o 
  -4   4   4      787.33      829.30     46.36 o 
  -3   4   4      464.34      453.15     23.48 o 
  -2   4   4     3019.68     2939.92     45.60 o 
  -1   4   4     3227.53     3063.58     42.08 o 
   0   4   4     2521.28     2634.24     37.15 o 
   1   4   4      980.69      945.86     15.91 o 
   2   4   4     5243.14     5363.93     71.95 o 
   3   4   4      835.68      813.56     33.08 o 
   4   4   4      320.24      341.84     33.14 o 
   5   4   4       11.32       12.69      8.37 o 
   6   4   4      518.67      543.88     44.87 o 
  -6   5   4        1.04       -9.84     12.74 o 
  -5   5   4      498.48      474.45     28.46 o 
  -4   5   4       40.80       32.35     11.62 o 
  -3   5   4     1265.15     1197.68     39.43 o 
  -2   5   4      330.63      383.01     15.24 o 
  -1   5   4     5327.03     5466.98     68.51 o 
   0   5   4      904.13      874.36     19.71 o 
   1   5   4     7095.45     6949.75     73.93 o 
   2   5   4        6.91        5.47      3.82 o 
   3   5   4     1554.12     1661.79     55.31 o 
   4   5   4      406.94      364.55     35.27 o 
   5   5   4     1146.46     1150.26     42.47 o 
  -5   6   4        0.14        0.11      5.92 o 
  -4   6   4      254.46      249.53     17.32 o 
  -3   6   4      197.60      192.70     18.30 o 
  -2   6   4     1286.54     1353.46     28.13 o 
  -1   6   4      247.45      295.49     13.06 o 
   0   6   4     4233.71     4132.10     57.12 o 
   1   6   4      354.97      333.70     16.83 o 
   2   6   4     7415.79     7397.91    100.86 o 
   3   6   4       34.20       24.59      7.43 o 
   4   6   4     1291.33     1318.57     42.89 o 
   5   6   4       94.61       95.06     15.74 o 
  -5   7   4      375.98      344.26     28.45 o 
  -4   7   4      134.55      137.77     14.15 o 
  -3   7   4      558.39      547.27     31.81 o 
  -2   7   4       60.24       68.78      8.59 o 
  -1   7   4     1087.00     1114.52     31.35 o 
   0   7   4      133.31      146.42     10.74 o 
   1   7   4     2493.63     2645.07     55.46 o 
   2   7   4      385.08      349.90     17.31 o 
   3   7   4      375.15      336.65     17.07 o 
   4   7   4       55.07       47.28     11.13 o 
   5   7   4      347.03      369.88     28.74 o 
  -5   8   4      340.56      388.29     28.69 o 
  -4   8   4      640.50      552.80     25.49 o 
  -3   8   4      172.90      168.58     17.08 o 
  -2   8   4      393.74      397.94     27.35 o 
  -1   8   4       26.25       32.46      7.39 o 
   0   8   4     2315.16     2336.22     52.31 o 
   1   8   4       29.38       16.72      9.46 o 
   2   8   4      685.92      736.02     28.92 o 
   3   8   4        5.99       -3.54      7.57 o 
   4   8   4      911.55      938.61     32.40 o 
   5   8   4        4.31       11.61      7.94 o 
  -5   9   4       93.88       73.78     15.90 o 
  -4   9   4      129.80      135.47     17.39 o 
  -3   9   4      939.60      941.50     35.62 o 
  -2   9   4      108.05       94.68     14.31 o 
  -1   9   4      744.15      753.03     41.41 o 
   0   9   4      336.67      345.56     17.72 o 
   1   9   4     1580.54     1612.71     44.26 o 
   2   9   4      155.97      138.36     15.88 o 
   3   9   4      551.78      569.76     29.26 o 
   4   9   4        0.34        5.15      9.91 o 
  -4  10   4      843.76      783.94     50.72 o 
  -3  10   4      131.45      129.88     18.75 o 
  -2  10   4     1045.93     1105.25     39.15 o 
  -1  10   4       96.47      103.91     13.21 o 
   0  10   4     1524.23     1544.87     55.93 o 
   1  10   4       32.72       53.00     15.96 o 
   2  10   4       28.69       20.68     16.93 o 
   3  10   4        2.92        8.14     10.27 o 
   4  10   4      304.82      347.70     48.91 o 
  -4  11   4       87.92       90.90     41.81 o 
  -3  11   4      577.44      561.50     33.10 o 
  -2  11   4      106.79      117.15     17.36 o 
  -1  11   4      650.14      742.39     32.44 o 
   0  11   4      506.40      540.54    105.51 o 
   1  11   4     1644.80     1686.23     63.59 o 
   2  11   4       87.22      105.82     19.48 o 
   3  11   4      809.87      958.71     49.70 o 
  -3  12   4       11.20       17.63     14.89 o 
  -2  12   4       44.56       37.61     24.54 o 
  -1  12   4      152.07      174.35     24.36 o 
   0  12   4      895.09     1009.07     48.96 o 
   1  12   4        0.72       -9.97      9.97 o 
   2  12   4      301.69      289.86     31.64 o 
   3  12   4        1.81      -10.30     11.02 o 
  -2  13   4        3.11       20.48     17.04 o 
  -1  13   4      234.89      206.14     28.91 o 
   0  13   4       43.04       47.20     23.56 o 
   1  13   4       31.39       31.09     15.41 o 
   2  13   4        6.92        3.85     13.15 o 
  -5   0   5      590.48      643.31     34.74 o 
  -3   0   5     3934.54     3988.86     63.29 o 
  -1   0   5     1712.78     1746.59     42.30 o 
   1   0   5    11420.79    10271.66    233.50 o 
   3   0   5     2179.11     2070.51     39.22 o 
   5   0   5      744.96      816.63     62.23 o 
  -6   1   5      219.89      231.06     27.35 o 
  -5   1   5       35.21       37.13      8.81 o 
  -4   1   5      122.44      129.86     11.81 o 
  -3   1   5      513.84      569.14     22.99 o 
  -2   1   5     7623.71     7863.15     88.44 o 
  -1   1   5      120.43      116.51      7.50 o 
   0   1   5     8918.78     8570.49     88.59 o 
   1   1   5      159.72      202.14      9.55 o 
   2   1   5     6425.96     6567.01     76.81 o 
   3   1   5      200.21      196.21      9.37 o 
   4   1   5      701.28      682.25     26.64 o 
   5   1   5      157.27      118.18     44.07 o 
   6   1   5      743.31      730.72     50.03 o 
  -6   2   5      150.85      165.65     20.46 o 
  -5   2   5      413.90      412.27     25.27 o 
  -4   2   5      253.61      230.67     14.63 o 
  -3   2   5     1729.78     1852.76     32.10 o 
  -2   2   5      354.70      360.04     12.51 o 
  -1   2   5     2321.10     2394.44     31.54 o 
   0   2   5      169.46      166.41     12.66 o 
   1   2   5     7150.42     6995.87     77.97 o 
   2   2   5      165.94      175.87     11.06 o 
   3   2   5     2231.52     2130.16     39.04 o 
   4   2   5       72.27       85.06     11.72 o 
   5   2   5     2008.32     1916.15    127.07 o 
   6   2   5       27.94       28.18     15.63 o 
  -6   3   5      441.42      494.40     38.43 o 
  -5   3   5       11.45        8.90      8.50 o 
  -4   3   5     1667.32     1681.52     37.13 o 
  -3   3   5        2.06       -3.93      3.93 o 
  -2   3   5    15140.68    14542.93    138.54 o 
  -1   3   5      898.72      876.11     17.21 o 
   0   3   5     3184.76     3166.02     40.67 o 
   1   3   5        7.66        3.19      2.91 o 
   2   3   5     8587.36     8379.78     95.85 o 
   3   3   5      205.23      162.67     12.05 o 
   4   3   5     1292.34     1298.27     33.25 o 
   5   3   5        4.04        3.88      7.21 o 
   6   3   5      979.11      876.86     54.76 o 
  -6   4   5       11.14       13.27     14.54 o 
  -5   4   5      287.05      348.73     35.60 o 
  -4   4   5       36.36       41.02      9.66 o 
  -3   4   5     1170.32     1192.79     25.06 o 
  -2   4   5       55.45       65.30      5.90 o 
  -1   4   5    10303.48     9690.36    170.25 o 
   0   4   5       15.30       23.32      4.86 o 
   1   4   5     5520.36     5438.73     93.74 o 
   2   4   5      355.92      419.83     21.15 o 
   3   4   5     1376.02     1330.74     31.78 o 
   4   4   5      125.78      136.42     13.59 o 
   5   4   5     1261.80     1313.88     44.87 o 
   6   4   5       48.51       50.50     20.10 o 
  -6   5   5       96.79       84.76     50.15 o 
  -5   5   5       95.59      107.08     17.03 o 
  -4   5   5      970.91      958.47     25.56 o 
  -3   5   5      115.74      116.41     10.48 o 
  -2   5   5       13.31       19.90      4.85 o 
  -1   5   5      201.16      205.53     10.48 o 
   0   5   5      435.44      444.61     17.20 o 
   1   5   5      358.68      349.73      9.61 o 
   2   5   5     1501.02     1585.08     31.85 o 
   3   5   5      143.35      123.37     19.49 o 
   4   5   5     1551.38     1486.93     38.08 o 
   5   5   5        4.70        6.16      8.37 o 
  -5   6   5      441.80      431.21     37.79 o 
  -4   6   5       85.11       86.85     11.15 o 
  -3   6   5     1330.82     1321.34     32.11 o 
  -2   6   5      289.51      302.84     13.71 o 
  -1   6   5     6568.05     6338.23     80.44 o 
   0   6   5       18.86       19.28      5.59 o 
   1   6   5     1971.08     2022.13     34.26 o 
   2   6   5       33.21       28.00      6.58 o 
   3   6   5     1300.20     1307.39     39.79 o 
   4   6   5        0.02       -0.58      6.18 o 
   5   6   5      232.96      261.99     25.17 o 
  -5   7   5      187.69      220.00     22.57 o 
  -4   7   5      656.24      693.95     25.62 o 
  -3   7   5        0.03        1.11      6.24 o 
  -2   7   5     1799.66     1814.98     35.69 o 
  -1   7   5      111.21      129.88     16.27 o 
   0   7   5     4731.94     4648.51     82.07 o 
   1   7   5       75.60       73.97     10.30 o 
   2   7   5     2150.19     2089.02     42.02 o 
   3   7   5        6.22        5.92      5.04 o 
   4   7   5     1133.57     1124.65     51.27 o 
   5   7   5       18.56        9.78     12.38 o 
  -5   8   5      694.78      712.21     52.79 o 
  -4   8   5        2.53        3.94     10.86 o 
  -3   8   5     1287.16     1257.75     39.46 o 
  -2   8   5        3.83        1.44      7.04 o 
  -1   8   5     1782.73     1861.48     43.36 o 
   0   8   5      238.00      242.53     14.29 o 
   1   8   5     1109.39     1092.73     33.91 o 
   2   8   5        3.85        7.89      5.45 o 
   3   8   5     1765.89     1806.80     43.47 o 
   4   8   5        6.61        2.07     12.86 o 
   5   8   5      626.62      540.60     55.12 o 
  -4   9   5      539.10      494.32     94.08 o 
  -3   9   5       85.12      120.85     15.75 o 
  -2   9   5     1469.97     1497.17     43.37 o 
  -1   9   5      189.33      221.33     15.41 o 
   0   9   5     1936.78     1971.12     40.96 o 
   1   9   5       90.16       95.71     30.24 o 
   2   9   5      257.51      271.08     21.30 o 
   3   9   5       55.61       36.30      9.39 o 
   4   9   5      665.86      640.98     34.29 o 
  -4  10   5        0.11       -5.04     10.95 o 
  -3  10   5      416.03      418.24     34.46 o 
  -2  10   5       36.25       21.22     10.05 o 
  -1  10   5      818.01      923.00     29.11 o 
   0  10   5       25.84       27.21     13.48 o 
   1  10   5      754.35      782.33     31.87 o 
   2  10   5        5.92        8.77      7.87 o 
   3  10   5      950.59      933.49     80.77 o 
   4  10   5       15.58       17.56     10.52 o 
  -4  11   5      401.78      368.18     49.44 o 
  -3  11   5       18.35        6.89     12.51 o 
  -2  11   5      497.90      524.50     71.39 o 
  -1  11   5        4.85       -4.44      6.72 o 
   0  11   5     1234.19     1261.99     41.84 o 
   1  11   5      246.08      263.67     22.63 o 
   2  11   5      613.38      649.91     39.53 o 
   3  11   5        4.12        4.08     11.43 o 
  -3  12   5      223.24      243.20     32.39 o 
  -2  12   5        2.53        7.13     13.95 o 
  -1  12   5      641.77      656.09     33.56 o 
   0  12   5        3.30        4.27     17.24 o 
   1  12   5      519.95      564.48     53.25 o 
   2  12   5        0.45       -8.30     10.18 o 
   3  12   5      548.33      486.39     68.43 o 
  -2  13   5      640.08      596.48     44.18 o 
  -1  13   5       87.42      132.30     54.42 o 
   0  13   5      623.16      555.19     41.31 o 
   1  13   5       47.57       40.49     16.15 o 
   2  13   5      741.30      789.38     49.74 o 
  -6   0   6     2161.41     2309.65    109.39 o 
  -4   0   6     1115.05     1088.95     33.94 o 
  -2   0   6     9050.89     9488.91    143.85 o 
   0   0   6     3992.08     3977.28     64.38 o 
   2   0   6    11765.85    11908.85    182.21 o 
   4   0   6     3785.44     3516.95    129.51 o 
   6   0   6      195.98      169.56     39.77 o 
  -6   1   6       10.92        6.48     10.06 o 
  -5   1   6     2424.07     2456.92     50.83 o 
  -4   1   6       69.98       69.45      8.05 o 
  -3   1   6     5919.52     6017.06     66.83 o 
  -2   1   6      820.60      899.56     16.48 o 
  -1   1   6     1859.31     1992.25     25.89 o 
   0   1   6     1963.20     1881.98     35.90 o 
   1   1   6     9889.62     9477.04    101.99 o 
   2   1   6     3302.60     3333.35     46.53 o 
   3   1   6     1261.40     1159.77     25.27 o 
   4   1   6       77.73       76.92     15.30 o 
   5   1   6     1768.17     1741.37     67.17 o 
   6   1   6        0.98        6.96     17.37 o 
  -6   2   6      967.77      987.38     59.32 o 
  -5   2   6       15.23       18.22      7.32 o 
  -4   2   6     2604.10     2671.44     49.18 o 
  -3   2   6      157.97      163.66      9.95 o 
  -2   2   6     7636.08     7375.63     75.31 o 
  -1   2   6      664.54      606.13     12.41 o 
   0   2   6     4917.69     4801.35     58.11 o 
   1   2   6     1169.07     1165.88     35.23 o 
   2   2   6      842.64      824.61     19.41 o 
   3   2   6     1571.41     1623.53     44.91 o 
   4   2   6     1638.17     1611.19     43.42 o 
   5   2   6       26.29       15.67     10.92 o 
   6   2   6      344.83      322.06     37.55 o 
  -6   3   6       61.44       74.88     25.47 o 
  -5   3   6     1040.81     1116.12     39.02 o 
  -4   3   6      130.30      142.96     14.96 o 
  -3   3   6     5157.90     5363.77     69.95 o 
  -2   3   6      546.84      535.51     13.13 o 
  -1   3   6     6179.25     6039.35     70.00 o 
   0   3   6     1220.95     1281.68     17.41 o 
   1   3   6     2529.66     2592.32     37.46 o 
   2   3   6        2.45        9.83      4.14 o 
   3   3   6      393.70      417.43     36.52 o 
   4   3   6       28.86       17.38      7.91 o 
   5   3   6      424.62      451.29     37.35 o 
   6   3   6        1.75        3.37     12.38 o 
  -6   4   6      472.98      461.70     39.12 o 
  -5   4   6      157.17      145.21     21.95 o 
  -4   4   6     2899.44     3016.21     63.74 o 
  -3   4   6      254.65      265.01     14.90 o 
  -2   4   6     7323.61     7297.90     86.37 o 
  -1   4   6      224.20      221.07     10.04 o 
   0   4   6     6961.21     6838.68     79.65 o 
   1   4   6       15.01       13.41      4.30 o 
   2   4   6     2902.54     2928.97     44.17 o 
   3   4   6        0.09        0.97      4.81 o 
   4   4   6      651.64      680.68     35.95 o 
   5   4   6       63.61       85.17     18.97 o 
  -6   5   6        1.32      -11.40     11.40 o 
  -5   5   6     1543.15     1661.65     49.95 o 
  -4   5   6      522.63      505.94     20.65 o 
  -3   5   6     1970.82     2032.79     39.52 o 
  -2   5   6       43.34       55.38      6.92 o 
  -1   5   6     8073.74     7898.93     93.19 o 
   0   5   6      220.24      229.51     11.03 o 
   1   5   6     3025.84     3018.29     35.24 o 
   2   5   6      441.60      481.42     19.07 o 
   3   5   6     3902.56     3817.27     73.09 o 
   4   5   6        6.15        3.44      7.25 o 
   5   5   6      854.89      794.45     56.19 o 
  -5   6   6       65.24       65.04     13.35 o 
  -4   6   6     2333.49     2113.30     45.53 o 
  -3   6   6      228.89      199.78     16.01 o 
  -2   6   6     2341.32     2419.54     40.91 o 
  -1   6   6      244.28      279.70     13.34 o 
   0   6   6     1459.47     1566.07     30.43 o 
   1   6   6       60.75       63.71      7.44 o 
   2   6   6     4129.28     4064.68     55.96 o 
   3   6   6      173.43      189.82     17.86 o 
   4   6   6      441.42      419.81     27.09 o 
   5   6   6        4.41       15.50     16.45 o 
  -5   7   6      812.50      888.20     37.29 o 
  -4   7   6       92.16      103.87     15.15 o 
  -3   7   6     1361.18     1362.18     39.55 o 
  -2   7   6      266.40      276.29     14.65 o 
  -1   7   6     4144.55     4096.25     88.42 o 
   0   7   6     1915.11     1937.37     36.57 o 
   1   7   6     3194.28     3093.04     59.60 o 
   2   7   6       16.05       13.82      5.94 o 
   3   7   6     2580.90     2469.71     62.98 o 
   4   7   6        6.76        5.64      8.18 o 
   5   7   6      508.12      530.00     42.51 o 
  -5   8   6       64.52       79.75     15.65 o 
  -4   8   6     1192.16     1161.30     51.72 o 
  -3   8   6       31.89       22.42      8.44 o 
  -2   8   6     1458.67     1457.87     40.71 o 
  -1   8   6       11.31        6.41      6.92 o 
   0   8   6     1144.64     1170.19     31.36 o 
   1   8   6      323.31      323.80     19.86 o 
   2   8   6      812.57      760.58     25.23 o 
   3   8   6       52.41       50.49     12.43 o 
   4   8   6      537.03      488.11     25.68 o 
   5   8   6       22.00       20.96     14.10 o 
  -4   9   6       33.15       34.52     15.53 o 
  -3   9   6     2015.88     2036.50     68.72 o 
  -2   9   6      150.74      146.66     16.29 o 
  -1   9   6     2362.90     2411.78     53.45 o 
   0   9   6      127.03      134.69     12.90 o 
   1   9   6      945.30      887.04     32.17 o 
   2   9   6      193.50      200.68     19.04 o 
   3   9   6      385.13      345.46     28.32 o 
   4   9   6        0.34        4.36      8.66 o 
  -4  10   6      315.07      339.26     34.68 o 
  -3  10   6       40.33       36.88     16.30 o 
  -2  10   6     2547.81     2530.19     61.49 o 
  -1  10   6        2.55        6.07      9.49 o 
   0  10   6     2714.82     2858.27     90.87 o 
   1  10   6       41.35       46.42     11.34 o 
   2  10   6     2066.90     1923.86     53.80 o 
   3  10   6       22.16       14.64     11.40 o 
   4  10   6      550.01      589.86     35.10 o 
  -3  11   6      692.88      656.48    164.08 o 
  -2  11   6       57.91       54.69     16.92 o 
  -1  11   6      710.95      727.43     31.51 o 
   0  11   6        2.17        0.91      7.90 o 
   1  11   6     1118.26     1142.18     47.73 o 
   2  11   6       26.60        3.66     13.91 o 
   3  11   6      587.62      555.41     42.36 o 
  -3  12   6        0.11        5.44     14.19 o 
  -2  12   6      666.10      655.72     44.55 o 
  -1  12   6        7.70       10.95     10.78 o 
   0  12   6      641.94      662.69     33.25 o 
   1  12   6        7.40        7.19     11.88 o 
   2  12   6      582.86      585.84     41.51 o 
  -2  13   6       52.27       65.05     20.43 o 
  -1  13   6      299.50      271.55     46.00 o 
   0  13   6        8.21       21.40     14.10 o 
   1  13   6      718.86      746.88     46.74 o 
  -5   0   7      603.87      735.22     37.24 o 
  -3   0   7     3354.12     3487.93     96.85 o 
  -1   0   7      275.35      276.16     10.13 o 
   1   0   7     9717.11     9348.53    144.22 o 
   3   0   7      978.23      995.64     33.74 o 
   5   0   7       29.61       27.73     17.77 o 
  -6   1   7      873.60      825.52     44.19 o 
  -5   1   7       51.89       47.00     10.95 o 
  -4   1   7      757.27      794.62     26.02 o 
  -3   1   7      319.88      331.90     16.47 o 
  -2   1   7     5666.14     5766.20     66.61 o 
  -1   1   7     2308.58     2314.35     43.41 o 
   0   1   7     7531.05     7151.57     77.43 o 
   1   1   7     1378.24     1370.76     33.87 o 
   2   1   7     2145.44     2089.18     38.83 o 
   3   1   7       71.41       86.29      8.49 o 
   4   1   7     1864.67     1927.01     64.34 o 
   5   1   7       17.44       23.98     12.99 o 
   6   1   7       97.48       59.69     31.67 o 
  -6   2   7       25.48       20.53     14.90 o 
  -5   2   7     1524.71     1579.70     39.41 o 
  -4   2   7        1.65        0.50      7.96 o 
  -3   2   7     4928.90     5160.78     67.63 o 
  -2   2   7      775.71      764.02     13.96 o 
  -1   2   7    11655.70    11053.96    234.88 o 
   0   2   7     1645.68     1671.39     25.25 o 
   1   2   7     6661.56     6517.74     75.76 o 
   2   2   7      772.52      841.33     43.62 o 
   3   2   7     1998.12     2070.80     52.36 o 
   4   2   7       12.83        6.49      7.02 o 
   5   2   7      476.52      486.66     38.48 o 
   6   2   7       28.60       23.01     27.29 o 
  -6   3   7      560.72      533.01     39.39 o 
  -5   3   7       10.90        7.20     10.31 o 
  -4   3   7     1346.73     1433.52     49.62 o 
  -3   3   7      106.92      125.81      7.81 o 
  -2   3   7     3704.15     3648.74     44.17 o 
  -1   3   7      707.49      739.49     14.40 o 
   0   3   7     1745.36     1735.95     22.92 o 
   1   3   7     2221.96     2300.26     57.68 o 
   2   3   7     4328.84     4362.64     59.17 o 
   3   3   7       28.22       18.72      6.74 o 
   4   3   7      783.92      784.52     36.45 o 
   5   3   7       14.93        5.13      9.99 o 
  -6   4   7        1.41       17.74     14.94 o 
  -5   4   7      749.95      865.40     44.25 o 
  -4   4   7        2.94        2.90      4.85 o 
  -3   4   7     1366.73     1458.63     34.62 o 
  -2   4   7      199.30      197.84     10.17 o 
  -1   4   7     3343.79     3350.04     46.11 o 
   0   4   7       89.63       76.85      7.58 o 
   1   4   7     1528.53     1456.03     34.87 o 
   2   4   7      430.11      396.95     24.05 o 
   3   4   7     1074.96     1103.44     42.81 o 
   4   4   7      764.45      801.26     32.23 o 
   5   4   7      816.89      875.92     48.27 o 
  -5   5   7        0.83       17.55     11.65 o 
  -4   5   7     1742.47     1776.57     46.78 o 
  -3   5   7       26.14       21.84      6.14 o 
  -2   5   7     1138.91     1146.45     24.84 o 
  -1   5   7      376.37      359.30     21.19 o 
   0   5   7     2212.66     2252.92     36.48 o 
   1   5   7       19.56       25.79      4.39 o 
   2   5   7     2448.88     2518.44     41.78 o 
   3   5   7       59.88       46.77      9.76 o 
   4   5   7      312.38      339.81     32.25 o 
   5   5   7       93.39       76.55     18.51 o 
  -5   6   7      367.48      322.20     25.21 o 
  -4   6   7      213.32      216.60     25.25 o 
  -3   6   7      249.01      243.72     17.07 o 
  -2   6   7      847.33      837.37     22.32 o 
  -1   6   7      479.82      501.67     16.83 o 
   0   6   7      873.94      892.86     25.59 o 
   1   6   7     2076.20     2057.23     32.67 o 
   2   6   7       78.60       80.07     11.47 o 
   3   6   7     1437.01     1379.72     44.35 o 
   4   6   7       26.14       11.55      9.04 o 
   5   6   7      589.26      495.88     41.00 o 
  -5   7   7      108.80      126.68     17.47 o 
  -4   7   7      712.45      722.82     39.13 o 
  -3   7   7       11.10        5.71     11.07 o 
  -2   7   7     1135.87     1161.65     39.89 o 
  -1   7   7       78.32       80.94      9.63 o 
   0   7   7     1283.09     1306.86     29.43 o 
   1   7   7      150.82      170.11     16.74 o 
   2   7   7     1844.18     1724.50     37.97 o 
   3   7   7      422.03      426.41     25.67 o 
   4   7   7      395.35      425.31     45.67 o 
   5   7   7       14.73        7.64     14.94 o 
  -5   8   7      658.61      675.12     45.15 o 
  -4   8   7        2.69        4.24     10.06 o 
  -3   8   7      507.83      547.14     38.21 o 
  -2   8   7       89.70       89.30     12.78 o 
  -1   8   7     1570.45     1522.03     34.51 o 
   0   8   7      257.47      269.89     22.79 o 
   1   8   7     1543.44     1527.02     40.91 o 
   2   8   7        6.30       11.46      6.20 o 
   3   8   7      768.75      781.27     28.02 o 
   4   8   7        1.00        6.70      6.64 o 
  -4   9   7      407.99      375.70     34.74 o 
  -3   9   7        0.05       -4.23     14.84 o 
  -2   9   7     1052.49     1053.24     46.02 o 
  -1   9   7       32.24       28.79      8.97 o 
   0   9   7      721.91      742.29     29.20 o 
   1   9   7       15.35       19.90      8.81 o 
   2   9   7      484.00      531.12     27.25 o 
   3   9   7        6.52        4.87      7.29 o 
   4   9   7      448.52      420.28     29.32 o 
  -4  10   7        2.65       -3.81     22.43 o 
  -3  10   7      447.61      432.70     35.64 o 
  -2  10   7        7.50        0.52     10.85 o 
  -1  10   7       88.10       82.06     12.78 o 
   0  10   7      127.99      156.82     19.42 o 
   1  10   7      618.30      636.59     30.03 o 
   2  10   7        7.66       20.26      9.57 o 
   3  10   7      147.22      170.02     20.59 o 
   4  10   7       95.03      145.78     32.69 o 
  -3  11   7       41.45       15.95     14.60 o 
  -2  11   7       58.02       19.26     19.82 o 
  -1  11   7      132.21      124.13     16.47 o 
   0  11   7      328.38      289.34     31.77 o 
   1  11   7       18.48       19.88     12.44 o 
   2  11   7      207.36      204.51     21.99 o 
   3  11   7        0.93       -0.94     11.23 o 
  -3  12   7      394.00      343.87     59.91 o 
  -2  12   7       30.02       26.48     15.59 o 
  -1  12   7      412.66      343.82     48.46 o 
   0  12   7       85.28       62.24     18.36 o 
   1  12   7      345.18      351.81     26.71 o 
   2  12   7        1.79       -9.27      9.27 o 
  -1  13   7       26.27       -0.35     23.19 o 
   0  13   7      389.40      329.27     49.96 o 
   1  13   7       19.56        3.73     12.56 o 
  -6   0   8      279.11      262.21     40.28 o 
  -4   0   8      564.45      554.47     22.04 o 
  -2   0   8      280.56      294.84     13.71 o 
   0   0   8     1077.79     1132.27     27.10 o 
   2   0   8     6983.65     7213.70    123.18 o 
   4   0   8     3152.62     3066.58    121.58 o 
  -6   1   8        0.58       -7.55     15.06 o 
  -5   1   8      518.83      516.46     31.99 o 
  -4   1   8       48.31       39.53      7.91 o 
  -3   1   8     1444.56     1417.57     24.96 o 
  -2   1   8      259.32      300.57      8.78 o 
  -1   1   8     2219.95     2238.95     36.56 o 
   0   1   8       76.59       77.56      5.31 o 
   1   1   8     9372.64     9308.43    103.27 o 
   2   1   8      227.26      211.97     11.46 o 
   3   1   8     2687.72     2672.73     73.75 o 
   4   1   8       38.64       19.92     15.52 o 
   5   1   8     1117.97     1259.43     57.70 o 
  -6   2   8      145.13      126.00     34.73 o 
  -5   2   8       14.30       24.81      9.56 o 
  -4   2   8      224.03      258.10     21.32 o 
  -3   2   8      714.73      750.06     17.78 o 
  -2   2   8     1857.60     1847.55     24.31 o 
  -1   2   8      124.64      149.09      9.43 o 
   0   2   8     5169.12     4950.74     58.57 o 
   1   2   8     1201.37     1202.48     23.47 o 
   2   2   8     3285.81     3294.81     48.85 o 
   3   2   8      422.92      417.83     20.96 o 
   4   2   8     1091.03     1180.04     37.80 o 
   5   2   8       16.09        4.84     11.16 o 
  -6   3   8        1.65        8.95     13.02 o 
  -5   3   8       35.57       32.04      9.05 o 
  -4   3   8       92.40       99.09     16.92 o 
  -3   3   8     1477.31     1515.37     26.58 o 
  -2   3   8        9.64       10.09      3.49 o 
  -1   3   8     2252.55     2129.72     41.56 o 
   0   3   8      555.86      544.68     12.51 o 
   1   3   8     6857.67     6988.40     88.01 o 
   2   3   8       41.83       55.13      7.22 o 
   3   3   8      924.01      994.57     43.90 o 
   4   3   8       24.99       29.57      9.15 o 
   5   3   8      604.05      621.06     43.34 o 
  -6   4   8      143.90      122.01     23.77 o 
  -5   4   8       98.97       74.06     24.08 o 
  -4   4   8      526.82      513.95     30.62 o 
  -3   4   8       59.96       70.55      7.37 o 
  -2   4   8     2388.87     2425.34     38.34 o 
  -1   4   8      946.94     1016.87     21.05 o 
   0   4   8     4546.94     4471.70     57.57 o 
   1   4   8     1402.19     1432.34     23.27 o 
   2   4   8     1725.30     1691.46     59.72 o 
   3   4   8        4.56        4.04      5.92 o 
   4   4   8      652.37      646.42     49.01 o 
   5   4   8       20.92       14.97     11.47 o 
  -5   5   8      397.79      403.62     29.92 o 
  -4   5   8       27.17       44.41      9.82 o 
  -3   5   8      513.93      530.27     28.97 o 
  -2   5   8      219.92      211.21     11.46 o 
  -1   5   8     3360.25     3455.34     49.88 o 
   0   5   8      490.23      526.10     14.29 o 
   1   5   8     3053.15     3128.66     43.24 o 
   2   5   8      379.55      382.27     15.73 o 
   3   5   8     2994.57     2937.73     63.18 o 
   4   5   8        0.22        0.10      6.77 o 
   5   5   8      816.10      820.64     38.03 o 
  -5   6   8       26.66       28.73     10.70 o 
  -4   6   8     1164.48     1116.36     37.54 o 
  -3   6   8      301.87      303.73     37.60 o 
  -2   6   8     1942.35     2028.05     37.21 o 
  -1   6   8       72.99       71.16      8.38 o 
   0   6   8     2975.76     3058.11     47.69 o 
   1   6   8        1.10        4.50      3.86 o 
   2   6   8     3251.00     3125.99     62.99 o 
   3   6   8        0.96        0.88      6.32 o 
   4   6   8     1214.09     1218.95     42.93 o 
   5   6   8        8.54       13.37     12.05 o 
  -5   7   8      576.60      610.35     33.60 o 
  -4   7   8      148.79      132.80     21.09 o 
  -3   7   8     1007.57     1032.23     44.28 o 
  -2   7   8      108.71      107.12     12.70 o 
  -1   7   8      362.59      390.04     19.21 o 
   0   7   8        0.03       -2.06      6.97 o 
   1   7   8      196.43      169.00     11.97 o 
   2   7   8      171.42      158.96     16.25 o 
   3   7   8      414.52      454.00     26.83 o 
   4   7   8       40.25       32.29     11.89 o 
   5   7   8      474.77      476.98     54.00 o 
  -5   8   8       12.73       10.40     13.44 o 
  -4   8   8      266.53      214.57     26.97 o 
  -3   8   8      103.53      108.97     35.36 o 
  -2   8   8     1803.55     1954.83     82.42 o 
  -1   8   8      359.87      350.65     17.62 o 
   0   8   8     1691.41     1694.14     39.60 o 
   1   8   8        4.84        9.18      5.96 o 
   2   8   8      812.91      785.78     25.98 o 
   3   8   8        8.73        6.76      6.60 o 
   4   8   8      471.84      467.97     33.99 o 
  -4   9   8        5.22       -3.85     11.65 o 
  -3   9   8     1037.88     1028.15     48.27 o 
  -2   9   8      142.88      143.27     20.64 o 
  -1   9   8     2096.11     2085.89     47.15 o 
   0   9   8       41.36       38.38     10.30 o 
   1   9   8     1629.51     1608.32     37.10 o 
   2   9   8        0.12        1.92      7.01 o 
   3   9   8      294.71      281.45     20.61 o 
   4   9   8       26.25       22.33      9.74 o 
  -4  10   8      255.09      200.61     29.40 o 
  -3  10   8        3.11        6.54     19.77 o 
  -2  10   8      970.34      944.02     45.57 o 
  -1  10   8       39.52       40.64     17.31 o 
   0  10   8      716.80      738.27     30.53 o 
   1  10   8       10.43       19.63      9.29 o 
   2  10   8      355.64      323.43     38.30 o 
   3  10   8       29.99       10.92      9.65 o 
  -3  11   8      375.37      369.36     35.63 o 
  -2  11   8       27.50       10.68     13.19 o 
  -1  11   8     1292.76     1405.60     59.55 o 
   0  11   8        2.34        5.92      8.73 o 
   1  11   8      953.86      910.99     36.87 o 
   2  11   8       34.29       43.90     12.06 o 
   3  11   8      557.98      530.81     34.43 o 
  -2  12   8      511.91      472.54    102.45 o 
  -1  12   8       67.46       57.39     28.86 o 
   0  12   8      395.58      398.29     36.25 o 
   1  12   8       61.82       48.51     13.46 o 
   2  12   8      426.97      399.27     29.82 o 
  -1  13   8      221.76      275.69     49.16 o 
   0  13   8       36.24       75.14     20.03 o 
   1  13   8      162.12      133.20     23.90 o 
  -5   0   9     1927.53     1773.45     87.60 o 
  -3   0   9     3613.02     3652.10     71.47 o 
  -1   0   9     2246.58     2440.37     44.47 o 
   1   0   9     9567.63     9580.64    151.45 o 
   3   0   9      385.00      384.18     22.91 o 
   5   0   9      684.90      697.53     65.07 o 
  -6   1   9     1048.28      996.60     71.81 o 
  -5   1   9      127.64      156.42     34.53 o 
  -4   1   9     1261.67     1252.99     30.87 o 
  -3   1   9      657.28      659.97     16.52 o 
  -2   1   9     5405.47     5351.76     56.12 o 
  -1   1   9      408.16      407.82     13.53 o 
   0   1   9       10.05        4.16      3.87 o 
   1   1   9      341.45      336.39     12.40 o 
   2   1   9      324.20      331.74     14.35 o 
   3   1   9      649.34      660.35     20.56 o 
   4   1   9      923.97      974.03     45.84 o 
   5   1   9       60.94       53.07     17.10 o 
  -6   2   9       67.37       67.45     27.05 o 
  -5   2   9     1215.10     1226.91     40.71 o 
  -4   2   9      234.92      253.63     17.83 o 
  -3   2   9     2137.28     2146.94     29.66 o 
  -2   2   9      110.94      123.12      6.80 o 
  -1   2   9     4718.15     4547.92     66.19 o 
   0   2   9     1615.54     1640.50     26.33 o 
   1   2   9     2713.19     2639.44     39.94 o 
   2   2   9      425.41      448.07     17.40 o 
   3   2   9      835.42      823.03     31.35 o 
   4   2   9       55.64       79.83     12.66 o 
   5   2   9      688.48      705.64     46.79 o 
  -6   3   9      549.86      626.13     63.87 o 
  -5   3   9      127.98      111.01     12.58 o 
  -4   3   9     3250.00     3239.71     49.17 o 
  -3   3   9        2.59       -0.27      3.62 o 
  -2   3   9     6343.03     6445.46     69.93 o 
  -1   3   9     1382.89     1448.54     28.20 o 
   0   3   9     9594.36     9462.12     92.31 o 
   1   3   9       25.59       25.85      5.42 o 
   2   3   9     1236.60     1207.32     35.93 o 
   3   3   9        4.04        0.35      5.88 o 
   4   3   9      513.51      492.19     27.07 o 
   5   3   9       20.90        3.82     13.65 o 
  -6   4   9        6.73       17.01     21.00 o 
  -5   4   9      810.44      800.34     27.91 o 
  -4   4   9      204.78      201.24     16.94 o 
  -3   4   9     3864.53     3816.90     57.47 o 
  -2   4   9      401.18      418.35     15.26 o 
  -1   4   9     3523.53     3531.47     43.78 o 
   0   4   9       15.14        9.80      3.77 o 
   1   4   9      215.35      207.68     12.01 o 
   2   4   9        3.43        3.43      4.71 o 
   3   4   9      687.46      699.84     33.94 o 
   4   4   9      173.24      190.64     19.15 o 
   5   4   9      638.14      630.76     45.08 o 
  -5   5   9       35.72       33.99     25.80 o 
  -4   5   9      776.61      776.81     30.52 o 
  -3   5   9       70.98       53.81     11.93 o 
  -2   5   9      633.42      757.97     25.53 o 
  -1   5   9      126.37      129.22     10.07 o 
   0   5   9     3286.24     3257.38     42.82 o 
   1   5   9       24.68       34.13      4.78 o 
   2   5   9     1911.97     1937.66     49.15 o 
   3   5   9       12.74        7.53      7.18 o 
   4   5   9      486.44      454.53     39.08 o 
   5   5   9        2.91       -6.05     10.87 o 
  -5   6   9      432.11      429.89     27.63 o 
  -4   6   9       42.42       19.64     19.60 o 
  -3   6   9     2665.06     2663.33     72.72 o 
  -2   6   9       16.32       16.59      7.19 o 
  -1   6   9     1433.44     1550.50     50.28 o 
   0   6   9      290.86      291.64     12.34 o 
   1   6   9     1790.00     1754.64     30.23 o 
   2   6   9      217.26      199.82     17.04 o 
   3   6   9     1054.32     1072.36     42.77 o 
   4   6   9        8.63        0.79      8.07 o 
   5   6   9      347.67      362.92     29.59 o 
  -5   7   9      113.30       77.22     18.75 o 
  -4   7   9      941.71      850.40     43.01 o 
  -3   7   9       52.50       41.97     13.22 o 
  -2   7   9     1532.70     1520.47     55.42 o 
  -1   7   9      156.78      180.78     12.76 o 
   0   7   9     3330.80     3493.62     61.98 o 
   1   7   9      166.92      177.35     12.51 o 
   2   7   9     1582.45     1534.85     35.92 o 
   3   7   9       63.85       64.58     12.30 o 
   4   7   9     1201.95     1210.71     44.87 o 
  -5   8   9      239.98      254.66     31.29 o 
  -4   8   9       38.98       38.38     17.35 o 
  -3   8   9      999.79     1082.36     47.77 o 
  -2   8   9        0.24        6.11      8.25 o 
  -1   8   9     2356.23     2248.88     51.45 o 
   0   8   9      451.12      480.88     29.29 o 
   1   8   9     2305.59     2264.43     43.58 o 
   2   8   9       56.82       59.36      9.69 o 
   3   8   9      812.71      739.82     28.36 o 
   4   8   9        3.51       -5.17      8.58 o 
  -4   9   9      611.17      556.47    119.58 o 
  -3   9   9      300.97      296.63     40.48 o 
  -2   9   9     2098.30     2120.51     81.86 o 
  -1   9   9       77.19      102.84     14.54 o 
   0   9   9     1234.37     1271.55     38.44 o 
   1   9   9       40.38       36.62      8.56 o 
   2   9   9      889.60      933.46     41.19 o 
   3   9   9        0.06        4.64      7.10 o 
   4   9   9      469.16      437.60     26.65 o 
  -4  10   9        4.70       -3.49     14.09 o 
  -3  10   9      761.55      776.10     45.31 o 
  -2  10   9        0.44       -0.65     11.41 o 
  -1  10   9      739.58      690.49     36.39 o 
   0  10   9       19.21        8.94     10.31 o 
   1  10   9     1412.30     1386.07     43.64 o 
   2  10   9        0.20        3.93      8.10 o 
   3  10   9      299.45      279.81     25.52 o 
  -3  11   9       20.02       14.71     19.01 o 
  -2  11   9      945.74      997.57     49.96 o 
  -1  11   9        1.99       16.53     12.95 o 
   0  11   9      356.03      389.37     60.64 o 
   1  11   9       35.27       43.95     12.07 o 
   2  11   9      510.88      426.92     29.17 o 
   3  11   9       16.86       43.80     13.38 o 
  -2  12   9       19.85       -7.33     12.75 o 
  -1  12   9      398.76      422.11     54.13 o 
   0  12   9       29.68       20.67     15.18 o 
   1  12   9      833.51      810.09     52.66 o 
   2  12   9        0.53       -6.79      9.74 o 
  -1  13   9        3.64        1.28     20.30 o 
   0  13   9      585.35      573.08     44.56 o 
  -6   0  10      738.06      763.98     63.49 o 
  -4   0  10     1986.25     2099.22     58.20 o 
  -2   0  10     7177.33     7239.07    114.66 o 
   0   0  10     4515.04     4582.85     79.47 o 
   2   0  10     1312.94     1320.83     40.69 o 
   4   0  10     1861.88     1892.05     93.73 o 
  -6   1  10        1.34        9.03     12.19 o 
  -5   1  10      742.33      710.62     39.49 o 
  -4   1  10        2.55        7.65      6.54 o 
  -3   1  10     2410.03     2394.17     34.86 o 
  -2   1  10       21.10       25.19      2.98 o 
  -1   1  10       83.81       71.51      8.52 o 
   0   1  10        0.15       -2.69      2.69 o 
   1   1  10     3235.39     3162.23     46.18 o 
   2   1  10      867.38      911.13     26.32 o 
   3   1  10     1794.73     1892.23     38.44 o 
   4   1  10       24.90       39.99     13.02 o 
   5   1  10     1296.26     1267.57     59.35 o 
  -6   2  10      637.68      419.45     53.98 o 
  -5   2  10      181.42      127.89     20.45 o 
  -4   2  10      446.46      495.72     33.79 o 
  -3   2  10      560.44      609.56     19.82 o 
  -2   2  10     3379.93     3415.99     55.55 o 
  -1   2  10      376.32      412.58     36.32 o 
   0   2  10      391.93      352.68     13.64 o 
   1   2  10        5.96        8.64      4.10 o 
   2   2  10     1223.26     1251.37     28.22 o 
   3   2  10       99.78      100.00     12.56 o 
   4   2  10      631.87      633.30     35.50 o 
   5   2  10       34.23       13.55     13.91 o 
  -6   3  10       89.10       35.78     22.79 o 
  -5   3  10      333.61      364.21     30.96 o 
  -4   3  10      123.81      138.56     12.10 o 
  -3   3  10     1785.70     1909.45     32.24 o 
  -2   3  10        6.53        5.40      5.78 o 
  -1   3  10     3298.25     3146.31     53.53 o 
   0   3  10       42.60       43.84      4.60 o 
   1   3  10     3983.57     3945.57     54.89 o 
   2   3  10      146.18      156.44     11.56 o 
   3   3  10      603.00      593.84     50.65 o 
   4   3  10       88.22       75.12     12.69 o 
   5   3  10      484.85      458.08     39.80 o 
  -5   4  10       66.52       61.59     14.37 o 
  -4   4  10      892.63      930.22     27.48 o 
  -3   4  10      151.85      172.59     12.75 o 
  -2   4  10      554.07      533.09     18.14 o 
  -1   4  10      291.29      289.98     10.16 o 
   0   4  10     3020.23     2990.90     39.26 o 
   1   4  10      365.21      372.24     16.72 o 
   2   4  10     2654.37     2681.52     45.58 o 
   3   4  10      158.80      151.43     22.98 o 
   4   4  10     1424.40     1358.39     71.21 o 
   5   4  10       11.94       10.59     11.90 o 
  -5   5  10      592.66      611.01     26.03 o 
  -4   5  10       23.46       23.76      8.69 o 
  -3   5  10     1239.01     1256.76     45.52 o 
  -2   5  10       87.09       93.52     16.03 o 
  -1   5  10     1213.05     1277.03     28.87 o 
   0   5  10      614.65      598.53     18.69 o 
   1   5  10      178.90      178.82     13.47 o 
   2   5  10       29.55       30.03      7.00 o 
   3   5  10     1158.47     1177.01     38.42 o 
   4   5  10       38.13       38.80     11.61 o 
   5   5  10      409.89      360.41     37.50 o 
  -5   6  10       77.23       62.85     14.14 o 
  -4   6  10     1610.58     1593.42    172.35 o 
  -3   6  10        0.03        8.86      9.83 o 
  -2   6  10       82.11      103.03     12.45 o 
  -1   6  10      262.20      278.55     15.02 o 
   0   6  10      990.82      960.97     21.45 o 
   1   6  10        0.00       -3.49      3.49 o 
   2   6  10      866.24      917.75     31.79 o 
   3   6  10      151.37      137.92     16.27 o 
   4   6  10     1235.23     1248.33     44.11 o 
   5   6  10       19.75       26.52     12.99 o 
  -5   7  10      731.90      786.33     48.83 o 
  -4   7  10       15.34        0.87     10.88 o 
  -3   7  10     1164.74     1263.09     58.55 o 
  -2   7  10      217.39      199.31     16.88 o 
  -1   7  10     1381.62     1405.53     38.21 o 
   0   7  10       75.38       95.25     12.49 o 
   1   7  10      470.12      465.70     27.06 o 
   2   7  10        0.56        4.75      5.10 o 
   3   7  10     1177.31     1187.80     41.16 o 
   4   7  10       60.54       51.96     14.13 o 
  -4   8  10      405.67      404.54     35.06 o 
  -3   8  10        0.44       -7.55     18.27 o 
  -2   8  10      393.28      412.32     23.46 o 
  -1   8  10        7.01       10.85      8.29 o 
   0   8  10      223.39      196.26     17.43 o 
   1   8  10      121.47      134.56     12.39 o 
   2   8  10       96.40      102.91     13.09 o 
   3   8  10      118.38      108.90     13.33 o 
   4   8  10      268.33      245.02     24.72 o 
  -4   9  10        3.53      -10.01     12.74 o 
  -3   9  10      100.54       75.20     19.10 o 
  -2   9  10      212.74      238.20     26.85 o 
  -1   9  10      133.11      117.16     15.69 o 
   0   9  10       18.91       20.46      8.97 o 
   1   9  10      739.86      750.58     50.20 o 
   2   9  10      176.35      164.50     18.39 o 
   3   9  10      449.20      482.95     25.58 o 
   4   9  10       55.94       62.86     13.05 o 
  -4  10  10      187.51      230.14     86.40 o 
  -3  10  10        9.96        7.73     15.58 o 
  -2  10  10      492.71      505.85     75.10 o 
  -1  10  10       22.39       13.27     10.27 o 
   0  10  10     1306.63     1416.56     85.15 o 
   1  10  10        5.20        7.63      9.27 o 
   2  10  10      492.13      477.14     28.78 o 
   3  10  10        0.12       -6.54      7.74 o 
  -3  11  10      184.78      119.57     44.79 o 
  -2  11  10       41.81       21.22     19.55 o 
  -1  11  10       99.33      104.97     20.57 o 
   0  11  10       72.26       53.24     25.40 o 
   1  11  10      321.43      288.80     31.38 o 
   2  11  10       10.37       26.68     11.65 o 
  -2  12  10      115.53       91.66     25.41 o 
  -1  12  10       40.43       37.19     25.07 o 
   0  12  10       94.91       76.75     20.89 o 
   1  12  10        1.41       -3.20     15.68 o 
   2  12  10      223.02      157.45     58.14 o 
  -5   0  11      302.19      318.05     42.28 o 
  -3   0  11      116.29      112.67     19.45 o 
  -1   0  11       16.21       17.26      9.07 o 
   1   0  11     6376.77     6521.70    113.90 o 
   3   0  11     2446.00     2472.38     64.33 o 
   5   0  11     2295.63     2389.17    119.20 o 
  -6   1  11      216.66      184.47     26.53 o 
  -5   1  11       10.12        3.19     10.08 o 
  -4   1  11      910.21      937.66     31.25 o 
  -3   1  11       28.42       38.47     10.71 o 
  -2   1  11     1716.29     1744.11     34.75 o 
  -1   1  11      332.36      387.98     28.01 o 
   0   1  11     4841.75     5091.02     62.47 o 
   1   1  11       62.70       73.72      7.87 o 
   2   1  11     5024.72     5282.68     72.42 o 
   3   1  11        1.49        2.75      5.93 o 
   4   1  11     3059.97     3103.48     89.38 o 
   5   1  11        0.10       -1.84     11.81 o 
  -6   2  11       24.61        1.76     17.52 o 
  -5   2  11      291.06      278.42     28.58 o 
  -4   2  11      219.80      231.56     22.98 o 
  -3   2  11     2222.51     2161.79     34.03 o 
  -2   2  11      867.54      880.62     24.30 o 
  -1   2  11     2019.63     2027.06     98.27 o 
   0   2  11       99.42       91.52      6.97 o 
   1   2  11     6398.31     6527.84     80.82 o 
   2   2  11       50.38       53.07      7.94 o 
   3   2  11     2094.57     2171.51     51.40 o 
   4   2  11       30.01       20.59      9.74 o 
   5   2  11     1202.60     1202.69     90.88 o 
  -5   3  11        0.73       -0.99      8.03 o 
  -4   3  11      501.17      546.38     21.92 o 
  -3   3  11      104.45      116.43     16.21 o 
  -2   3  11      508.34      529.80     18.12 o 
  -1   3  11       98.59       80.37     12.05 o 
   0   3  11     9361.09     9296.94    105.02 o 
   1   3  11      527.19      537.18     17.21 o 
   2   3  11     3044.28     3016.95     49.73 o 
   3   3  11       42.99       31.13      9.16 o 
   4   3  11     2264.34     2210.11     57.10 o 
   5   3  11        0.06       -6.79     11.28 o 
  -5   4  11      204.77      233.93     30.89 o 
  -4   4  11      336.53      324.97     30.52 o 
  -3   4  11     1966.24     1984.04     39.50 o 
  -2   4  11        3.72       -0.30      4.90 o 
  -1   4  11     3682.33     3696.10     65.08 o 
   0   4  11        0.00        3.31      3.53 o 
   1   4  11     5136.26     5147.23     68.96 o 
   2   4  11       45.12       48.67      8.37 o 
   3   4  11     2887.65     2959.97     64.40 o 
   4   4  11       84.89       78.05     14.44 o 
   5   4  11      548.76      562.65     44.39 o 
  -5   5  11        1.10        8.62     11.17 o 
  -4   5  11      666.83      701.36     31.14 o 
  -3   5  11       51.18       51.62     10.41 o 
  -2   5  11     1472.41     1524.50     33.67 o 
  -1   5  11       25.26       37.28      9.23 o 
   0   5  11     1125.63     1108.56     22.21 o 
   1   5  11      365.97      347.69     15.12 o 
   2   5  11     1658.80     1704.83     35.80 o 
   3   5  11       17.12       16.32      8.74 o 
   4   5  11      959.49     1007.40     39.36 o 
   5   5  11        0.14       -4.05     12.06 o 
  -5   6  11      271.78      324.39     26.05 o 
  -4   6  11       30.69       20.54     11.96 o 
  -3   6  11      472.18      505.86     40.40 o 
  -2   6  11       95.68      133.77     17.71 o 
  -1   6  11     1396.84     1446.17     32.99 o 
   0   6  11      341.36      353.86     18.77 o 
   1   6  11     2244.38     2181.49     35.31 o 
   2   6  11      375.99      380.60     22.17 o 
   3   6  11     2926.32     2876.74    125.90 o 
   4   6  11        7.42       11.33     10.26 o 
  -5   7  11       21.88        9.78     13.72 o 
  -4   7  11      327.10      348.62     31.72 o 
  -3   7  11       63.52       89.24     17.49 o 
  -2   7  11     1118.52     1117.58     35.13 o 
  -1   7  11      543.14      576.50     21.43 o 
   0   7  11     2124.45     2117.65     41.51 o 
   1   7  11       28.80       24.49      6.90 o 
   2   7  11     2552.72     2618.49     50.28 o 
   3   7  11       45.92       46.88     11.83 o 
   4   7  11     1029.18     1110.84     67.14 o 
  -4   8  11        2.57       -5.71     11.93 o 
  -3   8  11      778.10      821.87     42.44 o 
  -2   8  11        1.73       12.23      8.82 o 
  -1   8  11     2530.54     2424.32     47.97 o 
   0   8  11       55.14       47.26     10.64 o 
   1   8  11     1371.84     1436.66     34.34 o 
   2   8  11       14.72        6.29      6.64 o 
   3   8  11     1229.92     1186.26     35.83 o 
   4   8  11       18.06       41.54     13.19 o 
  -4   9  11      278.57      291.32     33.05 o 
  -3   9  11       39.57       46.36     42.72 o 
  -2   9  11     1136.30     1169.44     51.74 o 
  -1   9  11       69.78       75.61     13.71 o 
   0   9  11     1355.15     1378.08     41.94 o 
   1   9  11        9.24        7.12      8.77 o 
   2   9  11     1288.82     1330.01     43.17 o 
   3   9  11      168.87      132.50     18.13 o 
  -3  10  11      294.45      228.43     39.62 o 
  -2  10  11       25.24       19.57     13.70 o 
  -1  10  11     1511.60     1507.30     56.87 o 
   0  10  11        5.70        4.12      8.46 o 
   1  10  11      726.07      607.66     59.14 o 
   2  10  11       13.07        6.27      9.07 o 
   3  10  11      610.64      604.75     29.31 o 
  -3  11  11       23.13       14.80     16.94 o 
  -2  11  11      649.48      691.63     60.38 o 
  -1  11  11        1.39        2.36     13.03 o 
   0  11  11      459.56      465.29     29.02 o 
   1  11  11      152.87      147.87     24.52 o 
   2  11  11      547.21      575.25     43.99 o 
  -2  12  11       67.49       67.76     21.27 o 
  -1  12  11      251.96      307.61     50.31 o 
   0  12  11        0.03        1.91     10.48 o 
   1  12  11      298.98      242.83     66.70 o 
  -6   0  12      114.55      125.50     32.02 o 
  -4   0  12     1026.98      940.03     38.94 o 
  -2   0  12     2522.68     2609.35     85.20 o 
   0   0  12     5562.84     5937.04    101.38 o 
   2   0  12     1563.01     1631.06     48.74 o 
   4   0  12     1999.20     1858.37     95.59 o 
  -5   1  12     1463.83     1485.20    107.00 o 
  -4   1  12      805.66      775.80     28.40 o 
  -3   1  12     3243.68     3067.29     68.66 o 
  -2   1  12      264.20      268.03     13.84 o 
  -1   1  12     6783.39     7282.66     98.27 o 
   0   1  12       50.13       62.13      6.45 o 
   1   1  12     3706.71     3873.51     60.80 o 
   2   1  12      151.11      144.85     16.27 o 
   3   1  12      832.68      817.63     25.45 o 
   4   1  12      145.13      138.49     21.67 o 
   5   1  12      199.93      184.17     28.41 o 
  -5   2  12        0.06       -2.79      9.46 o 
  -4   2  12     1523.03     1588.26     82.00 o 
  -3   2  12      291.74      301.03     14.57 o 
  -2   2  12     4847.47     4911.73     86.30 o 
  -1   2  12      831.80      855.55     24.18 o 
   0   2  12     8994.05     8949.35    101.37 o 
   1   2  12       47.85       49.68      7.26 o 
   2   2  12     2439.69     2497.52     44.70 o 
   3   2  12      131.37      146.82     15.63 o 
   4   2  12      828.82      851.39     34.31 o 
   5   2  12       11.02       12.77     14.30 o 
  -5   3  12      331.32      368.23     85.03 o 
  -4   3  12      129.17      157.85     20.55 o 
  -3   3  12      570.62      574.64     35.26 o 
  -2   3  12     1130.95     1148.05     27.32 o 
  -1   3  12     3686.54     3778.85     63.55 o 
   0   3  12      123.90      109.63     11.22 o 
   1   3  12     3151.08     3178.37     57.92 o 
   2   3  12       22.86       17.47      6.52 o 
   3   3  12     1591.94     1540.96     43.74 o 
   4   3  12        0.68        0.63      7.72 o 
   5   3  12      213.34      154.83     25.98 o 
  -5   4  12        7.30       10.67     11.66 o 
  -4   4  12     1119.34     1153.87     47.89 o 
  -3   4  12        5.34        2.11      5.73 o 
  -2   4  12      852.00      836.93     23.90 o 
  -1   4  12      269.40      279.02     25.93 o 
   0   4  12     5128.40     5405.58     88.31 o 
   1   4  12       46.98       46.63      7.55 o 
   2   4  12     1434.71     1484.00     48.10 o 
   3   4  12        1.04       -3.15      6.26 o 
   4   4  12      464.43      507.40     29.75 o 
   5   4  12       25.54       25.91     16.65 o 
  -5   5  12      101.13      131.97     22.16 o 
  -4   5  12       40.88       29.32     15.15 o 
  -3   5  12     3895.24     3840.31    121.87 o 
  -2   5  12      286.06      264.53     15.48 o 
  -1   5  12     3348.31     3305.22     53.83 o 
   0   5  12      213.83      228.49     13.67 o 
   1   5  12     4524.61     4497.04     64.56 o 
   2   5  12       90.31       81.50      9.92 o 
   3   5  12     1901.43     1887.85     51.21 o 
   4   5  12        0.25        6.38      9.19 o 
  -5   6  12        6.39       26.53     16.70 o 
  -4   6  12     1324.28     1366.01     44.07 o 
  -3   6  12       15.83       21.43      8.95 o 
  -2   6  12     1235.91     1225.89     31.78 o 
  -1   6  12       12.39       13.72      6.70 o 
   0   6  12     3137.67     3113.60     70.68 o 
   1   6  12       10.71        2.05      4.79 o 
   2   6  12      791.00      715.83     28.54 o 
   3   6  12      108.29       77.97     18.12 o 
   4   6  12      660.86      720.12     35.70 o 
  -5   7  12      238.10      264.89     33.42 o 
  -4   7  12       18.22       17.31     10.25 o 
  -3   7  12     1312.47     1389.38     57.84 o 
  -2   7  12        5.58        7.71      7.18 o 
  -1   7  12     1207.91     1196.21     31.68 o 
   0   7  12      248.67      231.50     17.93 o 
   1   7  12     1341.49     1274.71     37.42 o 
   2   7  12        0.36        0.04      5.25 o 
   3   7  12      682.55      694.38     32.96 o 
   4   7  12        5.98        0.79      9.75 o 
  -4   8  12      584.72      589.12     54.38 o 
  -3   8  12       96.46       98.90     20.03 o 
  -2   8  12     2590.88     2625.97     52.38 o 
  -1   8  12      522.31      532.86     22.98 o 
   0   8  12     1771.89     1777.85     46.72 o 
   1   8  12      101.40       69.79     15.41 o 
   2   8  12     1574.49     1605.79     39.25 o 
   3   8  12       53.34       50.98     10.43 o 
   4   8  12      184.61      156.26     20.98 o 
  -4   9  12       56.84       45.32     52.36 o 
  -3   9  12      391.76      379.72     33.78 o 
  -2   9  12        0.38       15.74     22.70 o 
  -1   9  12     1128.32     1166.62     33.88 o 
   0   9  12      175.60      182.94     22.20 o 
   1   9  12     1764.82     1777.32     63.40 o 
   2   9  12        1.27        8.45     11.26 o 
   3   9  12      530.48      540.39     27.78 o 
  -3  10  12       27.82       28.09     17.06 o 
  -2  10  12      645.81      671.67     42.80 o 
  -1  10  12       18.58       20.08     10.46 o 
   0  10  12      454.23      383.50     25.89 o 
   1  10  12       29.88       30.90     13.87 o 
   2  10  12     1329.30     1205.85     56.39 o 
   3  10  12       42.76       50.25     12.15 o 
  -2  11  12        0.05       -1.07     14.73 o 
  -1  11  12     1141.20     1213.83     43.53 o 
   0  11  12       70.25       54.91     14.11 o 
   1  11  12      855.92      883.68     59.51 o 
   2  11  12       26.86       59.30     18.92 o 
  -1  12  12       60.38       97.68     25.48 o 
   0  12  12      470.05      469.61     30.72 o 
   1  12  12        0.96        3.48     14.02 o 
  -5   0  13     1544.86     1476.18     85.65 o 
  -3   0  13     2441.03     2463.83     86.68 o 
  -1   0  13     2371.08     2346.89     81.08 o 
   1   0  13        4.17       18.20      8.01 o 
   3   0  13      165.08      187.69     20.77 o 
   5   0  13      188.83      161.06     37.64 o 
  -5   1  13        2.42        7.23     10.60 o 
  -4   1  13      837.38      819.84     29.70 o 
  -3   1  13      708.83      710.20     43.05 o 
  -2   1  13     1367.01     1412.31     43.45 o 
  -1   1  13       46.78       39.39      6.94 o 
   0   1  13      770.91      786.64     18.80 o 
   1   1  13      221.51      212.98     12.39 o 
   2   1  13     1041.90     1108.96     28.70 o 
   3   1  13       16.76        7.11      6.99 o 
   4   1  13      605.00      651.66     72.69 o 
   5   1  13       31.59       19.46     21.03 o 
  -5   2  13      298.91      244.24     33.95 o 
  -4   2  13       44.03       53.44     13.77 o 
  -3   2  13     2455.14     2485.82     61.47 o 
  -2   2  13       68.77       89.11     10.14 o 
  -1   2  13     3496.27     3524.90     59.28 o 
   0   2  13      384.81      395.79     18.84 o 
   1   2  13     2888.80     2885.46     46.54 o 
   2   2  13      237.17      266.01     15.58 o 
   3   2  13      670.19      658.05     35.57 o 
   4   2  13       11.50       15.98     10.47 o 
   5   2  13      166.38      167.18     28.13 o 
  -5   3  13       64.91       97.26     19.16 o 
  -4   3  13     1423.79     1484.07     68.97 o 
  -3   3  13      343.69      373.43     22.05 o 
  -2   3  13     1834.75     1838.50     36.60 o 
  -1   3  13     1285.70     1289.10     32.83 o 
   0   3  13     3245.44     3188.44     57.87 o 
   1   3  13       28.39       23.48     10.29 o 
   2   3  13      121.64      153.19     12.90 o 
   3   3  13      657.84      663.39     28.99 o 
   4   3  13      172.22      192.10     20.96 o 
   5   3  13        5.21        0.18     14.66 o 
  -5   4  13      333.82      337.66     43.34 o 
  -4   4  13      157.53      133.74     20.03 o 
  -3   4  13     1108.31     1158.97     30.27 o 
  -2   4  13       85.43      107.58     14.97 o 
  -1   4  13     1450.03     1464.76     32.50 o 
   0   4  13       26.26       24.72      8.06 o 
   1   4  13      624.78      627.38     21.13 o 
   2   4  13       30.21       35.19      8.02 o 
   3   4  13      690.77      695.28     29.86 o 
   4   4  13       96.32       81.32     15.28 o 
  -5   5  13       13.95       -8.29     10.96 o 
  -4   5  13     1996.66     2081.50     70.09 o 
  -3   5  13      117.89      126.21     12.72 o 
  -2   5  13     1723.65     1779.88     38.31 o 
  -1   5  13      806.97      897.37     26.11 o 
   0   5  13     3293.36     3277.84     53.48 o 
   1   5  13      339.64      344.90     16.03 o 
   2   5  13      241.35      235.10     15.27 o 
   3   5  13      177.30      189.48     19.26 o 
   4   5  13      275.87      241.94     23.70 o 
  -5   6  13      747.90      871.44     98.70 o 
  -4   6  13       60.01       56.33     16.62 o 
  -3   6  13      895.90      867.05     48.88 o 
  -2   6  13        6.53       13.35      7.23 o 
  -1   6  13      874.98      868.19     26.17 o 
   0   6  13       62.75       53.23      8.92 o 
   1   6  13       14.49       19.04      7.89 o 
   2   6  13       76.51       63.97     11.31 o 
   3   6  13      534.97      543.64     37.84 o 
   4   6  13        1.63        8.91     10.20 o 
  -4   7  13      949.88      955.32     38.25 o 
  -3   7  13       77.22       66.41     13.11 o 
  -2   7  13      434.69      443.74     23.79 o 
  -1   7  13        0.01        0.32      6.58 o 
   0   7  13      626.86      616.07     27.07 o 
   1   7  13        2.14        1.03      7.06 o 
   2   7  13      168.47      174.45     15.34 o 
   3   7  13        0.00       -7.30      7.30 o 
   4   7  13      230.54      219.95     24.11 o 
  -4   8  13       93.14       94.78     17.30 o 
  -3   8  13      857.68      915.94     37.18 o 
  -2   8  13        4.45       -1.04      7.76 o 
  -1   8  13     1597.93     1555.34     38.47 o 
   0   8  13      100.84       85.81     13.48 o 
   1   8  13     1072.65     1073.99     36.23 o 
   2   8  13      173.17      183.40     25.18 o 
   3   8  13      277.05      276.47     22.38 o 
  -4   9  13      403.72      363.48     29.59 o 
  -3   9  13       10.91       -0.18     13.90 o 
  -2   9  13      965.26      939.54     79.98 o 
  -1   9  13        3.18        5.77      8.01 o 
   0   9  13      998.93      890.74     42.98 o 
   1   9  13      139.10      153.10     22.43 o 
   2   9  13      519.40      484.84     38.45 o 
   3   9  13       19.52       12.40     15.21 o 
  -3  10  13      330.10      281.07     26.24 o 
  -2  10  13       51.39       60.39     15.09 o 
  -1  10  13      637.87      641.73     53.27 o 
   0  10  13      260.45      276.03     23.21 o 
   1  10  13      253.23      243.82     40.29 o 
   2  10  13        3.09       -5.98     12.37 o 
  -2  11  13      796.87      763.44     38.32 o 
  -1  11  13        0.27        6.52     10.00 o 
   0  11  13      167.26      149.46     19.34 o 
   1  11  13       11.61        5.51     13.97 o 
   0  12  13        5.54        7.05     11.79 o 
  -4   0  14     4203.37     4168.53    127.33 o 
  -2   0  14     2746.65     2776.58     93.85 o 
   0   0  14      890.05      935.11     30.49 o 
   2   0  14      123.27      145.47     18.51 o 
   4   0  14     1034.98     1077.66     73.15 o 
  -5   1  14      646.69      624.02     51.64 o 
  -4   1  14       89.94      102.63     13.62 o 
  -3   1  14     1490.81     1467.61     46.86 o 
  -2   1  14        0.01       -0.47      8.50 o 
  -1   1  14     3711.72     3623.78     78.91 o 
   0   1  14       16.67       12.30      6.10 o 
   1   1  14     2509.53     2492.75     43.24 o 
   2   1  14       14.00        9.55      6.61 o 
   3   1  14     1431.35     1447.65     36.25 o 
   4   1  14       40.98       35.10     14.40 o 
   5   1  14      665.99      680.61     49.91 o 
  -5   2  14        1.44        2.14      8.62 o 
  -4   2  14     1908.84     1829.34     80.03 o 
  -3   2  14      155.80      185.85     17.03 o 
  -2   2  14      298.03      318.25     23.58 o 
  -1   2  14      142.44      164.23     12.92 o 
   0   2  14     2388.09     2325.47     79.75 o 
   1   2  14        0.23       -3.42      5.09 o 
   2   2  14     1010.35     1008.93     42.72 o 
   3   2  14      127.41      112.07     15.04 o 
   4   2  14     1112.42     1096.96     52.33 o 
   5   2  14       91.86      120.91     30.41 o 
  -5   3  14     1450.61     1423.94    148.82 o 
  -4   3  14        5.30        8.63      9.90 o 
  -3   3  14     1648.76     1549.02     42.90 o 
  -2   3  14      256.96      315.76     24.81 o 
  -1   3  14     2279.57     2240.45     60.69 o 
   0   3  14      174.95      198.67     22.98 o 
   1   3  14      260.91      283.85     21.77 o 
   2   3  14      314.97      325.86     19.46 o 
   3   3  14     1329.08     1333.62     42.04 o 
   4   3  14      204.02      190.94     21.29 o 
  -5   4  14      111.45      118.01     22.46 o 
  -4   4  14      859.81      861.48     43.17 o 
  -3   4  14      252.46      257.64     27.67 o 
  -2   4  14      909.17      922.64     26.58 o 
  -1   4  14       91.04       70.59      9.51 o 
   0   4  14     2992.55     2920.04     57.22 o 
   1   4  14       61.65       72.94     11.62 o 
   2   4  14     1887.47     1950.82     40.96 o 
   3   4  14       72.44       58.69     13.88 o 
   4   4  14      796.20      758.32     84.34 o 
  -5   5  14      396.46      379.20     35.56 o 
  -4   5  14       63.22       24.08     13.30 o 
  -3   5  14      963.11     1024.05     35.98 o 
  -2   5  14      639.39      651.79     23.18 o 
  -1   5  14      379.52      425.61     22.99 o 
   0   5  14       17.23        8.59      6.54 o 
   1   5  14      556.12      539.04     24.38 o 
   2   5  14      277.91      295.67     17.13 o 
   3   5  14     1549.82     1421.79     44.97 o 
   4   5  14      128.23      116.84     17.97 o 
  -4   6  14      560.20      560.73     58.18 o 
  -3   6  14        2.23       13.55     14.73 o 
  -2   6  14     2291.99     2328.51     47.20 o 
  -1   6  14       50.54       52.52      9.59 o 
   0   6  14     1365.82     1460.33     53.42 o 
   1   6  14      237.27      235.38     18.41 o 
   2   6  14      862.12      831.63     46.54 o 
   3   6  14       58.11       56.65     12.97 o 
   4   6  14      406.61      410.70     34.65 o 
  -4   7  14       16.23       34.73     15.85 o 
  -3   7  14      799.19      746.68     32.46 o 
  -2   7  14      147.59      113.59     15.38 o 
  -1   7  14     1766.09     1898.62     42.18 o 
   0   7  14        8.71       14.07      8.24 o 
   1   7  14      650.52      627.23     42.50 o 
   2   7  14       53.34       30.60     12.80 o 
   3   7  14      718.06      669.77     35.98 o 
   4   7  14        0.69       -2.36     10.79 o 
  -4   8  14      215.69      195.17     28.93 o 
  -3   8  14       10.76       -1.64      9.45 o 
  -2   8  14      765.94      693.25     26.93 o 
  -1   8  14       58.68       50.43     10.40 o 
   0   8  14      299.43      264.73     21.12 o 
   1   8  14       37.17       22.75     12.34 o 
   2   8  14     1194.56     1208.60     54.33 o 
   3   8  14        1.34       -1.45     12.27 o 
  -3   9  14      107.49       56.00     15.36 o 
  -2   9  14        7.82       -3.68      9.79 o 
  -1   9  14      745.61      680.31     35.07 o 
   0   9  14       99.44       78.08     14.28 o 
   1   9  14      657.75      737.61     42.65 o 
   2   9  14        0.40       -7.48     11.02 o 
   3   9  14      344.83      405.19     40.17 o 
  -3  10  14        8.38       10.95     13.37 o 
  -2  10  14      615.21      636.96     34.22 o 
  -1  10  14      159.19      159.03     25.90 o 
   0  10  14       58.34       45.11     12.41 o 
   1  10  14        5.21       13.57     13.17 o 
   2  10  14      683.25      673.04     46.64 o 
  -2  11  14        1.13        4.25     14.45 o 
  -1  11  14      134.81       99.84     27.34 o 
   0  11  14      106.83       98.27     16.79 o 
   1  11  14      592.02      634.56     69.10 o 
  -5   0  15     1442.46     1447.45     87.13 o 
  -3   0  15       16.36        1.68     13.00 o 
  -1   0  15     5350.88     4945.58    140.30 o 
   1   0  15      267.52      279.53     21.22 o 
   3   0  15     3911.10     4022.05     95.99 o 
  -5   1  15        1.85        3.08     10.90 o 
  -4   1  15     1394.02     1348.92     40.53 o 
  -3   1  15      494.55      424.37     32.59 o 
  -2   1  15      861.59      870.28     36.04 o 
  -1   1  15      217.04      247.74     28.21 o 
   0   1  15     1374.62     1349.37     39.57 o 
   1   1  15       43.05       48.49     11.47 o 
   2   1  15     1494.66     1574.84     36.76 o 
   3   1  15       41.22       49.30     10.30 o 
   4   1  15      817.40      859.93     46.74 o 
  -5   2  15      561.96      547.27     43.56 o 
  -4   2  15       15.08        5.12      9.38 o 
  -3   2  15        7.23       10.55      9.80 o 
  -2   2  15      224.65      276.20     38.24 o 
  -1   2  15     1955.01     1915.85     55.89 o 
   0   2  15      352.59      394.63     19.55 o 
   1   2  15      839.45      922.81     44.43 o 
   2   2  15        8.97       11.30      7.11 o 
   3   2  15     2807.09     2741.97     63.52 o 
   4   2  15        1.10        1.68     10.88 o 
  -5   3  15        8.52        3.99     11.27 o 
  -4   3  15      265.85      254.89     26.75 o 
  -3   3  15       59.70       43.21     16.30 o 
  -2   3  15      927.88      991.68     40.71 o 
  -1   3  15      286.94      342.36     18.70 o 
   0   3  15     2567.55     2589.59     62.43 o 
   1   3  15       36.17       43.65     11.06 o 
   2   3  15     3096.27     3173.72     55.83 o 
   3   3  15        4.73        6.00      8.46 o 
   4   3  15      918.92     1094.70     43.44 o 
  -5   4  15      440.79      390.52     35.77 o 
  -4   4  15        9.54        5.20     10.90 o 
  -3   4  15     1172.12     1111.75     37.66 o 
  -2   4  15       23.32       22.29      8.91 o 
  -1   4  15     2035.98     2067.36     47.04 o 
   0   4  15      262.10      262.63     18.01 o 
   1   4  15     2004.85     1949.18     63.53 o 
   2   4  15       17.03       25.26      8.08 o 
   3   4  15     1278.52     1291.64     42.47 o 
   4   4  15        1.48        3.44     10.31 o 
  -5   5  15        3.67       14.97     13.79 o 
  -4   5  15      416.65      365.70     68.52 o 
  -3   5  15        8.05        9.04      8.98 o 
  -2   5  15       84.84       82.31     10.96 o 
  -1   5  15       74.77       62.93      9.92 o 
   0   5  15      580.80      604.81     32.61 o 
   1   5  15      123.08      133.43     14.91 o 
   2   5  15     1009.51     1025.99     45.56 o 
   3   5  15      295.88      338.51     25.20 o 
   4   5  15     1027.04     1092.76     43.73 o 
  -4   6  15      123.08      105.36     38.28 o 
  -3   6  15     1551.59     1627.89     61.08 o 
  -2   6  15       65.11       60.32     10.94 o 
  -1   6  15      338.61      419.55     20.40 o 
   0   6  15      783.59      802.68     60.00 o 
   1   6  15      605.62      615.62     27.51 o 
   2   6  15       22.68       29.30     17.54 o 
   3   6  15      336.34      324.35     35.52 o 
   4   6  15       21.64       16.70     11.89 o 
  -4   7  15      448.13      409.51     38.02 o 
  -3   7  15      206.54      213.02     32.07 o 
  -2   7  15     1196.15     1208.86     34.64 o 
  -1   7  15      189.75      220.49     16.89 o 
   0   7  15      673.24      682.69     29.67 o 
   1   7  15       43.27       27.67      9.77 o 
   2   7  15     1022.78     1103.30     76.51 o 
   3   7  15       37.84       53.34     34.83 o 
  -4   8  15       66.43       75.91     23.43 o 
  -3   8  15      452.08      434.18     28.71 o 
  -2   8  15        1.10       10.98      8.65 o 
  -1   8  15        2.40        3.45      7.87 o 
   0   8  15      832.63      845.22     46.98 o 
   1   8  15     1193.89     1206.93     40.06 o 
   2   8  15        3.61        6.07     12.48 o 
   3   8  15      333.22      289.36     32.89 o 
  -3   9  15        0.56       -0.47     10.80 o 
  -2   9  15      676.86      704.84     34.53 o 
  -1   9  15       19.99        2.13      9.83 o 
   0   9  15      453.26      446.19     27.52 o 
   1   9  15        0.63       -2.64     11.35 o 
   2   9  15      581.71      612.40     60.64 o 
  -2  10  15       27.63        8.78     12.23 o 
  -1  10  15      570.95      533.69     31.28 o 
   0  10  15      150.67      146.93     19.07 o 
   1  10  15     1151.62     1023.45     52.59 o 
   2  10  15       23.86       26.28     22.13 o 
  -1  11  15        0.03       31.70     12.87 o 
   0  11  15      149.06      135.73     19.79 o 
  -4   0  16        1.58        4.14     11.54 o 
  -2   0  16     2949.89     2771.56    100.38 o 
   0   0  16      309.82      312.23     35.94 o 
   2   0  16     5646.63     5901.89    185.32 o 
   4   0  16      112.22       53.73     25.12 o 
  -5   1  16      506.21      445.69     45.82 o 
  -4   1  16       47.90       51.37     11.32 o 
  -3   1  16        4.15       -0.69      8.69 o 
  -2   1  16      180.27      153.51     19.57 o 
  -1   1  16     1640.25     1625.26     68.68 o 
   0   1  16      331.57      349.09     26.65 o 
   1   1  16      273.25      288.52     19.30 o 
   2   1  16      352.89      381.43     19.69 o 
   3   1  16      775.62      821.41     30.15 o 
   4   1  16       51.35       51.98     16.93 o 
  -5   2  16       20.06       17.38     13.15 o 
  -4   2  16      392.73      409.92     32.62 o 
  -3   2  16      189.65      213.42     22.54 o 
  -2   2  16     1018.19      980.91     70.13 o 
  -1   2  16        5.92        6.22      9.35 o 
   0   2  16      306.80      240.34     55.02 o 
   1   2  16      656.95      682.58     49.20 o 
   2   2  16     1928.76     2017.85     43.05 o 
   3   2  16       27.43       27.65     10.58 o 
   4   2  16      170.09      194.27     44.13 o 
  -5   3  16      235.71      178.87     26.35 o 
  -4   3  16       11.40       23.71     12.28 o 
  -3   3  16      164.01      176.44     18.44 o 
  -2   3  16        0.04       -4.92      9.26 o 
  -1   3  16     1331.86     1367.75     48.82 o 
   0   3  16        3.58       -5.83      6.88 o 
   1   3  16     1534.78     1538.65     41.75 o 
   2   3  16        0.41       -7.92      7.92 o 
   3   3  16     1641.94     1800.49     51.19 o 
   4   3  16       64.61       68.73     20.24 o 
  -5   4  16       66.98       67.76     21.88 o 
  -4   4  16      220.20      206.06     26.32 o 
  -3   4  16       46.34       39.53     13.98 o 
  -2   4  16      409.42      466.09     25.79 o 
  -1   4  16       73.05       63.85     14.49 o 
   0   4  16      839.47      848.75     30.22 o 
   1   4  16      116.39      122.03     24.22 o 
   2   4  16      742.81      731.33     32.25 o 
   3   4  16        9.62        9.92      9.28 o 
   4   4  16      523.58      505.12     32.58 o 
  -4   5  16       67.84       66.99     17.91 o 
  -3   5  16      663.23      697.05     32.03 o 
  -2   5  16       25.62       12.30      9.27 o 
  -1   5  16      790.82      771.48     25.52 o 
   0   5  16      264.16      245.87     29.17 o 
   1   5  16     1030.71      980.79     34.19 o 
   2   5  16       12.67       10.53     11.15 o 
   3   5  16      746.31      745.51     53.77 o 
   4   5  16        6.81        8.62     12.27 o 
  -4   6  16      124.64      109.70     24.30 o 
  -3   6  16        1.35       12.74     11.96 o 
  -2   6  16      504.06      546.14     29.40 o 
  -1   6  16        7.60        1.14      7.13 o 
   0   6  16     2220.90     2254.19     54.00 o 
   1   6  16      196.67      215.38     27.41 o 
   2   6  16      610.00      580.20     38.49 o 
   3   6  16       49.94       41.64     19.41 o 
  -4   7  16        2.09       17.85     17.38 o 
  -3   7  16      739.12      622.07     41.84 o 
  -2   7  16      239.69      260.11     19.28 o 
  -1   7  16     1275.37     1277.54     35.49 o 
   0   7  16      112.12       93.74     14.66 o 
   1   7  16     1759.55     1684.31     47.97 o 
   2   7  16       26.33       24.49     14.33 o 
   3   7  16      430.09      356.97     36.32 o 
  -3   8  16        5.21       -7.54     11.88 o 
  -2   8  16      120.23      161.56     16.66 o 
  -1   8  16      128.95       86.55     35.05 o 
   0   8  16     1609.74     1482.37     46.03 o 
   1   8  16      111.70      126.37     16.48 o 
   2   8  16      337.63      332.35     33.87 o 
   3   8  16       24.27       19.69     15.82 o 
  -3   9  16      244.54      217.16     30.40 o 
  -2   9  16       27.34       21.38     12.54 o 
  -1   9  16      606.40      585.57     53.03 o 
   0   9  16       51.04       51.18     12.94 o 
   1   9  16      855.46      808.35    140.69 o 
   2   9  16       41.34       74.45     20.52 o 
  -2  10  16      326.82      317.40     33.62 o 
  -1  10  16      110.96       59.09     14.87 o 
   0  10  16      713.53      697.50     35.78 o 
   1  10  16       27.46       17.95     16.47 o 
  -5   0  17      758.94      692.63     66.07 o 
  -3   0  17     2535.65     2706.49    102.36 o 
  -1   0  17     3382.80     3337.47    115.46 o 
   1   0  17     2659.68     2631.01    102.74 o 
   3   0  17      218.20      226.54     26.22 o 
  -5   1  17        3.70        5.23     12.01 o 
  -4   1  17     1239.02     1155.19     39.18 o 
  -3   1  17        2.24       23.43     11.22 o 
  -2   1  17     5254.62     5192.47    108.75 o 
  -1   1  17       46.81       48.41     12.84 o 
   0   1  17     2304.75     2193.86     64.42 o 
   1   1  17       70.97       93.72     19.30 o 
   2   1  17     2053.80     2082.68     52.56 o 
   3   1  17        0.33        2.97      8.22 o 
   4   1  17      282.46      281.14     33.00 o 
  -5   2  17      780.92      800.79     70.25 o 
  -4   2  17       52.44       53.59     12.16 o 
  -3   2  17     1557.83     1576.90     54.04 o 
  -2   2  17      261.07      288.68     75.03 o 
  -1   2  17     3760.28     3556.99     85.47 o 
   0   2  17      208.91      213.21     23.39 o 
   1   2  17     2602.49     2607.08     81.20 o 
   2   2  17      129.33      135.56     17.07 o 
   3   2  17      531.19      531.71     30.51 o 
   4   2  17       16.09       14.10     13.86 o 
  -4   3  17      279.38      235.97     28.67 o 
  -3   3  17      196.28      217.57     20.50 o 
  -2   3  17     2424.26     2372.44     68.60 o 
  -1   3  17       34.01       20.94     13.14 o 
   0   3  17     2271.74     2235.72     88.75 o 
   1   3  17      406.94      381.82     28.17 o 
   2   3  17     3505.77     3716.15     91.85 o 
   3   3  17       37.41       42.47     15.55 o 
   4   3  17      442.23      445.27     38.60 o 
  -4   4  17      175.10      169.91     25.44 o 
  -3   4  17     1071.64      965.39     36.69 o 
  -2   4  17      211.38      173.55     18.20 o 
  -1   4  17     2195.00     2025.06     63.27 o 
   0   4  17       59.14       79.31     12.80 o 
   1   4  17     2198.80     2222.47     77.33 o 
   2   4  17      466.70      473.34     27.10 o 
   3   4  17      996.97      966.21     85.05 o 
   4   4  17       17.69       19.10     16.71 o 
  -4   5  17     1048.06     1000.20     69.09 o 
  -3   5  17       71.76       62.24     13.61 o 
  -2   5  17     2362.58     2269.04     57.73 o 
  -1   5  17        4.16        3.09      9.10 o 
   0   5  17     2151.17     2197.24     52.94 o 
   1   5  17      992.24     1014.63     35.66 o 
   2   5  17      730.94      758.38     41.95 o 
   3   5  17        1.73       -0.29     12.16 o 
  -4   6  17      145.02      122.07     35.40 o 
  -3   6  17     1167.88     1071.95     51.06 o 
  -2   6  17       68.05       61.74     16.10 o 
  -1   6  17     2293.79     2265.07     87.84 o 
   0   6  17       36.96       32.31      9.86 o 
   1   6  17     1174.61     1166.16     68.45 o 
   2   6  17        2.94       -3.73     10.28 o 
   3   6  17     1089.24     1020.76     52.01 o 
  -3   7  17       13.89       -0.52     13.01 o 
  -2   7  17      553.41      601.28     57.93 o 
  -1   7  17      291.37      328.64     20.57 o 
   0   7  17      642.64      622.64     30.13 o 
   1   7  17      100.64       78.51     14.04 o 
   2   7  17      394.11      383.17     34.84 o 
   3   7  17       55.21       32.24     18.86 o 
  -3   8  17      340.01      288.42     32.82 o 
  -2   8  17        6.55        7.95     10.93 o 
  -1   8  17     1393.83     1423.98     52.88 o 
   0   8  17        8.17       22.59     10.73 o 
   1   8  17      662.61      628.12     31.98 o 
   2   8  17       54.10       40.22     16.50 o 
  -2   9  17      545.60      517.72     32.00 o 
  -1   9  17        0.08       15.92     11.11 o 
   0   9  17     1043.62     1089.65     40.85 o 
   1   9  17      137.98      104.27     21.53 o 
  -1  10  17      281.61      253.40     25.00 o 
   0  10  17      108.52      131.51     21.05 o 
  -4   0  18      341.79      366.53     41.13 o 
  -2   0  18     1074.26     1252.07     66.35 o 
   0   0  18      710.27      717.15     52.87 o 
   2   0  18     1635.40     1778.98     87.53 o 
   4   0  18      534.72      490.95     58.57 o 
  -4   1  18        3.49        3.85      9.21 o 
  -3   1  18     1064.67     1098.70     44.51 o 
  -2   1  18       12.71        4.13      9.81 o 
  -1   1  18     2609.68     2666.49     86.91 o 
   0   1  18       53.23       96.04     18.49 o 
   1   1  18     1096.61     1172.29     51.09 o 
   2   1  18      190.42      190.59     25.34 o 
   3   1  18      591.22      608.51     45.67 o 
   4   1  18        7.76       12.41     13.77 o 
  -4   2  18      749.75      666.78     37.23 o 
  -3   2  18      313.80      363.91     29.59 o 
  -2   2  18     2179.72     2207.35     66.17 o 
  -1   2  18        2.03       13.50     11.27 o 
   0   2  18     1492.53     1557.64     55.20 o 
   1   2  18      478.03      481.43     45.90 o 
   2   2  18     1385.24     1406.79     43.96 o 
   3   2  18        4.21        3.32     12.52 o 
   4   2  18      574.42      532.18     42.36 o 
  -4   3  18        6.48       -9.11     11.32 o 
  -3   3  18     1573.82     1617.47     81.74 o 
  -2   3  18      377.51      342.57     29.09 o 
  -1   3  18      624.96      696.12     36.88 o 
   0   3  18       31.99       44.17     14.61 o 
   1   3  18     1276.67     1347.61     52.05 o 
   2   3  18      453.97      444.76     26.94 o 
   3   3  18      444.91      451.07     36.70 o 
  -4   4  18      717.11      786.53     45.37 o 
  -3   4  18        1.81        9.77      9.63 o 
  -2   4  18     2058.99     2108.91     66.38 o 
  -1   4  18      808.12      804.82     40.33 o 
   0   4  18      492.50      534.61     34.20 o 
   1   4  18       28.77       19.61      9.36 o 
   2   4  18      495.99      503.65     28.95 o 
   3   4  18      155.93      132.96     26.06 o 
  -4   5  18        0.09       -2.91     22.27 o 
  -3   5  18      991.36      971.19     38.82 o 
  -2   5  18      334.10      303.32     43.61 o 
  -1   5  18     1054.42     1056.09     37.83 o 
   0   5  18       13.56        2.19     11.18 o 
   1   5  18     1322.33     1348.19     42.36 o 
   2   5  18      101.73      109.57     27.29 o 
   3   5  18      351.41      327.12     34.18 o 
  -4   6  18      673.52      671.92     47.11 o 
  -3   6  18        4.98        5.24     12.86 o 
  -2   6  18     1798.76     1849.49     76.53 o 
  -1   6  18      128.33      104.77     16.43 o 
   0   6  18      534.63      540.98     28.09 o 
   1   6  18       60.97       56.21     18.58 o 
   2   6  18      498.29      463.11     37.27 o 
   3   6  18       30.13       25.75     17.57 o 
  -3   7  18      921.48      905.73     49.37 o 
  -2   7  18        0.03       -8.84      9.50 o 
  -1   7  18      516.64      514.79     36.81 o 
   0   7  18       30.91       27.88     10.94 o 
   1   7  18      770.94      747.71     33.08 o 
   2   7  18       16.37       22.58     13.80 o 
  -3   8  18        1.17       -7.42     13.67 o 
  -2   8  18      849.46      869.04     37.83 o 
  -1   8  18       36.02       37.48     16.27 o 
   0   8  18      925.17      908.97     45.59 o 
   1   8  18        6.40       -8.79     11.23 o 
   2   8  18      408.32      326.02     35.09 o 
  -2   9  18        0.22        3.07     11.95 o 
  -1   9  18      611.99      632.74     34.14 o 
   0   9  18        0.23       -2.37     10.10 o 
   1   9  18      176.59       98.91     21.77 o 
  -3   0  19     1330.18     1378.09     72.85 o 
  -1   0  19      686.56      767.42     54.86 o 
   1   0  19      701.16      741.42     56.61 o 
   3   0  19       53.88       38.95     23.84 o 
  -4   1  19      388.26      367.34     28.40 o 
  -3   1  19        1.81        6.59     10.82 o 
  -2   1  19      777.94      861.96     40.97 o 
  -1   1  19      102.03       91.17     18.21 o 
   0   1  19       27.14       20.21     38.02 o 
   1   1  19      404.67      400.26     32.35 o 
   2   1  19      735.04      774.23     46.94 o 
   3   1  19       10.55        4.39     21.46 o 
  -4   2  19      289.58      325.41     30.04 o 
  -3   2  19      256.70      246.10     26.86 o 
  -2   2  19      136.57      165.78     32.01 o 
  -1   2  19      161.20      157.48     34.30 o 
   0   2  19       47.91       42.94     15.54 o 
   1   2  19      778.73      793.79     41.21 o 
   2   2  19      217.94      220.87     27.69 o 
   3   2  19      412.15      385.98     40.67 o 
  -4   3  19      156.85      151.32     49.08 o 
  -3   3  19       40.50       37.13     11.61 o 
  -2   3  19      199.72      210.07     25.23 o 
  -1   3  19       98.74       79.48     18.22 o 
   0   3  19      103.77       94.62     18.16 o 
   1   3  19        7.22        8.46     13.62 o 
   2   3  19      589.12      553.83     54.00 o 
   3   3  19      184.46      228.15     29.59 o 
  -4   4  19       31.03        6.08     13.85 o 
  -3   4  19      638.80      628.29     33.31 o 
  -2   4  19        0.02        6.82      8.24 o 
  -1   4  19       39.72       13.73     13.10 o 
   0   4  19      210.03      212.93     25.55 o 
   1   4  19      852.26      918.38     71.82 o 
   2   4  19      137.96      172.44     20.02 o 
   3   4  19      586.25      604.74     43.06 o 
  -4   5  19      113.08      103.95     28.22 o 
  -3   5  19       25.23       10.57     10.64 o 
  -2   5  19      749.17      626.66     32.73 o 
  -1   5  19       60.02       58.46     13.32 o 
   0   5  19     1115.65      979.25     45.32 o 
   1   5  19       31.39        6.80     29.80 o 
   2   5  19      341.88      329.66     32.81 o 
   3   5  19        4.88       21.95     15.26 o 
  -3   6  19      532.21      453.80     38.52 o 
  -2   6  19        3.62        3.14     12.98 o 
  -1   6  19       90.81      110.94     18.41 o 
   0   6  19       66.96       61.28     27.14 o 
   1   6  19      387.18      399.33     26.75 o 
   2   6  19       33.81       46.29     16.96 o 
  -3   7  19        9.36       14.00     14.96 o 
  -2   7  19      362.86      344.95     27.52 o 
  -1   7  19       71.90       54.99     16.32 o 
   0   7  19      900.15      934.55    103.24 o 
   1   7  19       95.12      113.90     17.47 o 
   2   7  19      217.22      213.05     28.57 o 
  -2   8  19        4.56       -2.22     11.58 o 
  -1   8  19      561.71      531.96     41.51 o 
   0   8  19       17.72       20.08     14.27 o 
   1   8  19      341.94      407.03     36.59 o 
  -1   9  19        1.66        2.97     23.61 o 
   0   9  19      228.87      241.88     23.90 o 
  -4   0  20      592.92      508.74     50.84 o 
  -2   0  20      714.14      774.67     56.31 o 
   0   0  20     1964.21     2003.70     94.05 o 
   2   0  20      657.90      587.41     56.49 o 
  -4   1  20       24.55       16.57     13.48 o 
  -3   1  20      773.04      791.53     42.72 o 
  -2   1  20      152.67      146.75     37.69 o 
  -1   1  20      713.01      692.83     39.44 o 
   0   1  20      113.92      106.74     21.04 o 
   1   1  20     2535.27     2376.36     74.85 o 
   2   1  20       25.30       32.87     16.58 o 
   3   1  20      545.68      684.05     62.56 o 
  -4   2  20      401.65      444.04     29.35 o 
  -3   2  20       56.42       48.51     15.14 o 
  -2   2  20      909.22      868.96     42.98 o 
  -1   2  20        7.11        7.21     12.34 o 
   0   2  20     1385.00     1392.94     55.14 o 
   1   2  20        0.12        1.72     13.89 o 
   2   2  20      856.96      896.32     75.20 o 
   3   2  20       94.55      105.60     31.82 o 
  -4   3  20       11.46        4.99     13.49 o 
  -3   3  20     1373.00     1417.93     57.91 o 
  -2   3  20        8.10       10.74     12.20 o 
  -1   3  20      827.55      773.39     42.27 o 
   0   3  20       31.93       25.51     23.69 o 
   1   3  20     1910.88     1803.59     64.09 o 
   2   3  20        0.01        7.73     14.40 o 
   3   3  20      428.24      440.06     54.86 o 
  -3   4  20        1.65        4.33     11.05 o 
  -2   4  20      826.93      783.28     35.16 o 
  -1   4  20       33.24       38.92     23.89 o 
   0   4  20     1308.49     1248.01     68.38 o 
   1   4  20        6.37       -0.64     13.92 o 
   2   4  20      747.65      834.65     60.99 o 
  -3   5  20      329.31      350.80     28.25 o 
  -2   5  20      147.25      201.28     32.78 o 
  -1   5  20      543.09      518.07     30.21 o 
   0   5  20        6.38       -1.02     12.28 o 
   1   5  20      540.82      543.82     65.01 o 
   2   5  20        2.37        8.38     20.73 o 
  -3   6  20        0.79        1.75     12.82 o 
  -2   6  20      446.20      458.17     30.84 o 
  -1   6  20       10.80        9.78     13.25 o 
   0   6  20      813.60      808.72     44.73 o 
   1   6  20        4.27        7.95     14.60 o 
   2   6  20      734.08      773.78     46.83 o 
  -2   7  20        3.95        1.97     11.86 o 
  -1   7  20      870.51      914.01     47.72 o 
   0   7  20       13.40        5.36     25.96 o 
   1   7  20      481.58      504.28     38.43 o 
  -1   8  20        9.54       10.57     14.23 o 
   0   8  20      403.84      408.07     37.66 o 
  -3   0  21     1089.60     1070.51     68.58 o 
  -1   0  21     1800.23     1844.50     91.04 o 
   1   0  21     1098.15     1061.85     71.09 o 
   3   0  21      465.00      442.34     54.96 o 
  -4   1  21      823.74      831.40     45.18 o 
  -3   1  21      146.84      108.24     20.45 o 
  -2   1  21      696.19      715.90     42.01 o 
  -1   1  21       29.04        7.10     27.01 o 
   0   1  21     1806.67     1774.56     63.98 o 
   1   1  21       36.48       39.12     17.33 o 
   2   1  21      289.75      337.31     43.66 o 
   3   1  21       16.26      -19.77     19.77 o 
  -3   2  21      654.58      738.92     42.62 o 
  -2   2  21       50.87       28.86     14.76 o 
  -1   2  21      492.39      486.84     35.91 o 
   0   2  21       13.25       13.81     14.58 o 
   1   2  21      577.61      554.85     45.90 o 
   2   2  21      101.99       70.37     20.93 o 
  -3   3  21        0.31        8.29     10.83 o 
  -2   3  21      447.00      404.45     34.31 o 
  -1   3  21       43.01       29.41     15.38 o 
   0   3  21     1060.59      986.54     48.07 o 
   1   3  21      144.57      118.27     22.98 o 
   2   3  21      387.53      410.11     55.27 o 
  -3   4  21      655.68      630.62     35.34 o 
  -2   4  21        2.16        4.23     10.26 o 
  -1   4  21      544.49      521.43     38.40 o 
   0   4  21      284.10      261.89     59.46 o 
   1   4  21      799.19      838.77     46.46 o 
   2   4  21       68.01        3.76     21.86 o 
  -3   5  21      149.70      156.87     20.71 o 
  -2   5  21     1339.17     1276.70     51.31 o 
  -1   5  21        5.86       13.56     11.72 o 
   0   5  21      640.78      639.75     41.99 o 
   1   5  21        5.26       11.81     16.02 o 
   2   5  21      579.16      631.78     65.75 o 
  -2   6  21      100.88       65.49     15.92 o 
  -1   6  21     1037.36     1079.94     52.84 o 
   0   6  21       86.30       89.35     20.72 o 
   1   6  21     1038.06     1011.49     75.30 o 
  -1   7  21       17.87       32.04     16.50 o 
   0   7  21      440.40      479.71     38.63 o 
  -2   0  22      144.72      129.06     32.65 o 
   0   0  22      889.59      905.28     67.68 o 
   2   0  22      299.11      324.57     49.96 o 
  -3   1  22      352.22      428.28     35.69 o 
  -2   1  22       19.81       12.67     12.09 o 
  -1   1  22      490.79      510.50     38.61 o 
   0   1  22       23.31       34.08     22.87 o 
   1   1  22      342.23      363.68     35.30 o 
   2   1  22       34.35       16.51     27.43 o 
  -3   2  22        3.38        7.45     14.03 o 
  -2   2  22      686.18      661.79     42.18 o 
  -1   2  22      109.61      109.51     21.46 o 
   0   2  22     1029.15      943.99    114.64 o 
   1   2  22        4.56       -8.38     13.01 o 
   2   2  22      710.82      704.70     46.83 o 
  -3   3  22      525.18      477.89     31.73 o 
  -2   3  22       52.49       38.68     28.34 o 
  -1   3  22      605.78      625.11     58.83 o 
   0   3  22        0.16        1.39     14.37 o 
   1   3  22      523.93      540.68     40.94 o 
   2   3  22        0.78       19.04     17.47 o 
  -3   4  22        2.79        6.98     12.21 o 
  -2   4  22      291.14      323.60     27.19 o 
  -1   4  22        0.13       30.53     15.64 o 
   0   4  22      423.87      362.15     33.90 o 
   1   4  22       15.03       10.18     29.72 o 
  -2   5  22        0.64        6.88     12.70 o 
  -1   5  22      352.91      369.59     63.73 o 
   0   5  22        0.14      -13.23     14.58 o 
   1   5  22      687.97      624.26     44.03 o 
  -1   6  22        6.83        1.70     15.45 o 
   0   6  22      294.22      266.94     32.06 o 
  -3   0  23      333.45      359.15     48.86 o 
  -1   0  23     1010.69     1049.55     72.57 o 
   1   0  23      510.18      554.66     59.52 o 
  -3   1  23        2.82       25.53     15.31 o 
  -2   1  23      360.53      361.92     35.53 o 
  -1   1  23       19.63       20.43     15.24 o 
   0   1  23     1612.94     1748.12     91.52 o 
   1   1  23       15.70       12.42     16.05 o 
  -2   2  23       28.26       23.07     21.04 o 
  -1   2  23      574.13      627.18     43.58 o 
   0   2  23       24.01       38.77     17.60 o 
   1   2  23      643.81      670.31     46.11 o 
  -2   3  23      207.43      207.17     28.05 o 
  -1   3  23        6.70        2.19     14.62 o 
   0   3  23      354.05      419.86     38.23 o 
   1   3  23        4.16       -4.91     16.07 o 
  -2   4  23       49.93       46.94     14.07 o 
  -1   4  23      670.51      522.69     40.82 o 
   0   4  23       22.28       22.54     16.25 o 
   1   4  23      939.91     1002.57     78.63 o 
  -1   5  23        1.06       -3.32     13.96 o 
   0   5  23      744.57      633.57     51.07 o 
  -2   0  24      459.30      475.37     56.01 o 
   0   0  24      573.31      688.94     66.85 o 
  -2   1  24        5.28       30.39     17.13 o 
  -1   1  24     1141.46     1135.87     80.44 o 
   0   1  24        3.78       44.38     19.88 o 
   1   1  24      469.84      434.93     40.74 o 
  -2   2  24      677.81      595.27     43.69 o 
  -1   2  24       11.27       -2.92     18.29 o 
   0   2  24      800.56      776.33     62.54 o 
   1   2  24       14.50       44.07     20.89 o 
  -1   3  24     1058.60     1125.78     55.92 o 
   0   3  24        1.93        2.07     26.15 o 
                                                 
